# Supplementary material for: Methyl (E)-2-({2-[(E)-(hy­droxy­imino)­meth­yl]phen­oxy}meth­yl)-3-(4-methyl­phen­yl)acrylate
Source: Acta Crystallogr Sect E Struct Rep Online. 2012 May 5;68(Pt 6):o1617. doi: 10.1107/S1600536812019046 (PMC3379223; doi:10.1107/S1600536812019046)
Supplement: Supplementary file 1 [file e-68-o1617-sup1.cif]

##############################################################################
#                                                                            #
# This CIF contains the data in a paper accepted for publication in          #
# Acta Crystallographica Section E. It conforms to the requirements of       #
# Notes for Authors for Acta Crystallographica Section E, and has been       #
# peer reviewed under the auspices of the IUCr Commission on Journals.       #
#                                                                            #
# Full details of the Crystallographic Information File format               #
# are given in the paper "The Crystallographic Information File (CIF):       #
# a New Standard Archive File for Crystallography" by S. R. Hall, F. H.      #
# Allen and I. D. Brown [Acta Cryst. (1991), A47, 655-685].                  #
#                                                                            #
# The current version of the core CIF dictionary is obtainable from          #
# ftp://ftp.iucr.org/pub/cif_core.dic.                                       #
#                                                                            #
# Software is freely available for graphical display of the structure(s)     #
# in this CIF. For information consult the CIF software page                 #
# http://www.iucr.org/resources/cif/software.                                #
#                                                                            #
# This file may be used for bona fide research purposes within the           #
# scientific community so long as proper attribution is given to the journal # 
# article from which it was obtained.                                        #
#                                                                            #
##############################################################################
data_global
_audit_creation_method     SHELXL-97
_journal_date_recd_electronic     2012-04-20
_journal_date_accepted     2012-04-27
_journal_name_full     'Acta Crystallographica, Section E'
_journal_year     2012
_journal_volume     68
_journal_issue      6
_journal_page_first     o1617
_journal_page_last     o1617
_journal_paper_category     QO
_journal_paper_doi     10.1107/S1600536812019046
_journal_coeditor_code     BT5884
_publ_contact_author_name     'A. SubbiahPandi'
_publ_contact_author_address
;
  Department of Physics
  Presidency College (Autonomous)
  Chennai 600 005
  India
;
_publ_contact_author_email     'a_sp59@yahoo.in'
_publ_contact_author_fax     '044 091 2854 4894'
_publ_contact_author_phone     '044 091 24471061'
_publ_section_title
;\
Methyl
(<i>E</i>)-2-({2-[(<i>E</i>)-(hydroxyimino)methyl]phenoxy}methyl)-3-(4-\
methylphenyl)acrylate
;
loop_
    _publ_author_name
    _publ_author_address
    'G. Ganesh'
;     Department of Physics
      S.M.K. Fomra Institute of Technology
      Thaiyur
      Chennai 603 103
      India
;
    'J. Srinivasan'
;    Department of Organic Chemistry
     University of Madras
     Guindy Campus
     Chennai 600 025
     India
;
    'E. Govindan'
;    Department of Physics
     Presidency College (Autonomous)
     Chennai 600 005
     India
;
    'M. Bakthadoss'
;    Department of Organic Chemistry
     University of Madras
     Guindy Campus
     Chennai 600 025
     India
;
    'A. SubbiahPandi'
;    Department of Physics
     Presidency College (Autonomous)
     Chennai 600 005
     India
;
data_I
_audit_creation_method     SHELXL-97
_chemical_name_systematic
;
Methyl (<i>E</i>)-2-({2-[(<i>E</i>)-(hydroxyimino)methyl]phenoxy}methyl)-
3-(4-methylphenyl)acrylate
;
_chemical_name_common     ?
_chemical_formula_moiety     'C19 H19 N O4'
_chemical_formula_sum     'C19 H19 N O4'
_chemical_formula_iupac     'C19 H19 N O4'
_chemical_formula_weight     325.35
_chemical_melting_point     ?
_symmetry_cell_setting     triclinic
_symmetry_space_group_name_H-M     'P -1'
_symmetry_space_group_name_Hall     '-P 1'
loop_
    _symmetry_equiv_pos_as_xyz
    'x, y, z'
    '-x, -y, -z'
_cell_length_a     8.8683(2)
_cell_length_b     9.3246(2)
_cell_length_c     11.9259(3)
_cell_angle_alpha     75.200(2)
_cell_angle_beta     76.453(2)
_cell_angle_gamma     65.1420(10)
_cell_volume     856.04(3)
_cell_formula_units_Z     2
_cell_measurement_reflns_used     6056
_cell_measurement_theta_min     2.5
_cell_measurement_theta_max     32.5
_cell_measurement_temperature     293(2)
_exptl_crystal_description     'Block'
_exptl_crystal_colour     'white crystalline'
_exptl_crystal_size_max     0.35
_exptl_crystal_size_mid     0.30
_exptl_crystal_size_min     0.25
_exptl_crystal_density_diffrn     1.262
_exptl_crystal_density_meas     ?
_exptl_crystal_density_method     'not measured'
_exptl_crystal_F_000     344
_exptl_absorpt_coefficient_mu     0.089
_exptl_absorpt_correction_type     multi-scan
_exptl_absorpt_process_details     '(SADABS; Sheldrick, 1996)'
_exptl_absorpt_correction_T_min     0.9696
_exptl_absorpt_correction_T_max     0.9781
_exptl_special_details     ?
_diffrn_ambient_temperature     293(2)
_diffrn_radiation_type     MoK\a
_diffrn_radiation_wavelength     0.71073
_diffrn_radiation_source     'fine-focus sealed tube'
_diffrn_radiation_monochromator     graphite
_diffrn_measurement_device_type     'Bruker APEXII CCD area-detector'
_diffrn_measurement_method     '\w and \f scans'
_diffrn_detector_area_resol_mean     ?
_diffrn_reflns_number     20292
_diffrn_reflns_av_R_equivalents     0.0218
_diffrn_reflns_av_sigmaI/netI     0.0174
_diffrn_reflns_theta_min     2.45
_diffrn_reflns_theta_max     29.20
_diffrn_reflns_theta_full     29.20
_diffrn_measured_fraction_theta_max     0.987
_diffrn_measured_fraction_theta_full     0.987
_diffrn_reflns_limit_h_min     -12
_diffrn_reflns_limit_h_max     12
_diffrn_reflns_limit_k_min     -12
_diffrn_reflns_limit_k_max     12
_diffrn_reflns_limit_l_min     -16
_diffrn_reflns_limit_l_max     16
_diffrn_standards_number     0
_diffrn_standards_interval_count     .
_diffrn_standards_interval_time     .
_diffrn_standards_decay_%     ?
_refine_special_details
;
Refinement of <i>F</i>^2^ against ALL reflections. The weighted <i>R</i>-factor
<i>wR</i> and goodness of fit <i>S</i> are based on <i>F</i>^2^, conventional
<i>R</i>-factors <i>R</i> are based on <i>F</i>, with <i>F</i> set to zero for
negative <i>F</i>^2^. The threshold expression of <i>F</i>^2^ >
\s(<i>F</i>^2^) is used only for calculating <i>R</i>-factors(gt) <i>etc</i>.
and is not relevant to the choice of reflections for refinement.
<i>R</i>-factors based on <i>F</i>^2^ are statistically about twice as large
as those based on <i>F</i>, and <i>R</i>- factors based on ALL data will be
even larger.
;
_reflns_number_total     4580
_reflns_number_gt     3493
_reflns_threshold_expression     I>2\s(I)
_refine_ls_structure_factor_coef     Fsqd
_refine_ls_matrix_type     full
_refine_ls_R_factor_all     0.0613
_refine_ls_R_factor_gt     0.0452
_refine_ls_wR_factor_gt     0.1192
_refine_ls_wR_factor_ref     0.1315
_refine_ls_goodness_of_fit_ref     1.035
_refine_ls_restrained_S_all     1.035
_refine_ls_number_reflns     4580
_refine_ls_number_parameters     221
_refine_ls_number_restraints     0
_refine_ls_hydrogen_treatment     constr
_refine_ls_weighting_scheme     calc
_refine_ls_weighting_details
         'calc w=1/[\s^2^(Fo^2^)+(0.0596P)^2^+0.1563P] where P=(Fo^2^+2Fc^2^)/3'
_atom_sites_solution_hydrogens     geom
_atom_sites_solution_primary     direct
_atom_sites_solution_secondary     difmap
_refine_ls_shift/su_max     0.000
_refine_ls_shift/su_mean     0.000
_refine_diff_density_max     0.232
_refine_diff_density_min     -0.198
_refine_ls_extinction_method     none
_refine_ls_extinction_coef     ?
loop_
    _atom_type_symbol
    _atom_type_description
    _atom_type_scat_dispersion_real
    _atom_type_scat_dispersion_imag
    _atom_type_scat_source
    'C' 'C' 0.0033 0.0016
                         'International Tables Vol C Tables 4.2.6.8 and 6.1.1.4'
    'H' 'H' 0.0000 0.0000
                         'International Tables Vol C Tables 4.2.6.8 and 6.1.1.4'
    'N' 'N' 0.0061 0.0033
                         'International Tables Vol C Tables 4.2.6.8 and 6.1.1.4'
    'O' 'O' 0.0106 0.0060
                         'International Tables Vol C Tables 4.2.6.8 and 6.1.1.4'
_computing_data_collection     'APEX2 (Bruker, 2004)'
_computing_cell_refinement     'SAINT (Bruker, 2004)'
_computing_data_reduction     'SAINT (Bruker, 2004)'
_computing_structure_solution     'SHELXS97 (Sheldrick, 2008)'
_computing_structure_refinement     'SHELXL97 (Sheldrick, 2008)'
_computing_molecular_graphics     'PLATON  (Spek, 2009)'
_computing_publication_material
                          'SHELXL97 (Sheldrick, 2008) and  PLATON  (Spek, 2009)'
loop_
    _atom_site_type_symbol
    _atom_site_label
    _atom_site_fract_x
    _atom_site_fract_y
    _atom_site_fract_z
    _atom_site_U_iso_or_equiv
    _atom_site_adp_type
    _atom_site_calc_flag
    _atom_site_refinement_flags
    _atom_site_occupancy
    _atom_site_symmetry_multiplicity
    _atom_site_disorder_assembly
    _atom_site_disorder_group
    C C1 0.30137(15) 0.78709(15) 0.40342(11) 0.0446(3) Uani d . 1 1 . .
    H H1 0.3839 0.8244 0.3607 0.053 Uiso calc R 1 1 . .
    C C2 0.32860(14) 0.61892(14) 0.41323(10) 0.0397(3) Uani d . 1 1 . .
    C C3 0.24555(17) 0.54149(16) 0.50493(12) 0.0521(3) Uani d . 1 1 . .
    H H3 0.1701 0.5977 0.5623 0.063 Uiso calc R 1 1 . .
    C C4 0.2729(2) 0.38274(18) 0.51246(13) 0.0608(4) Uani d . 1 1 . .
    H H4 0.2161 0.3325 0.5743 0.073 Uiso calc R 1 1 . .
    C C5 0.38495(19) 0.29887(16) 0.42785(13) 0.0569(3) Uani d . 1 1 . .
    H H5 0.4027 0.1920 0.4326 0.068 Uiso calc R 1 1 . .
    C C6 0.47131(16) 0.37155(15) 0.33607(12) 0.0476(3) Uani d . 1 1 . .
    H H6 0.5470 0.3139 0.2795 0.057 Uiso calc R 1 1 . .
    C C7 0.44431(14) 0.53102(13) 0.32886(10) 0.0385(2) Uani d . 1 1 . .
    C C8 0.64247(16) 0.53394(14) 0.15207(11) 0.0450(3) Uani d . 1 1 . .
    H H8A 0.5849 0.5135 0.1017 0.054 Uiso calc R 1 1 . .
    H H8B 0.7225 0.4320 0.1859 0.054 Uiso calc R 1 1 . .
    C C9 0.73103(15) 0.64103(15) 0.08311(11) 0.0441(3) Uani d . 1 1 . .
    C C10 0.89857(17) 0.60977(17) 0.11066(13) 0.0532(3) Uani d . 1 1 . .
    C C11 1.0978(2) 0.4600(3) 0.24022(17) 0.0852(6) Uani d . 1 1 . .
    H H11A 1.1801 0.4565 0.1713 0.128 Uiso calc R 1 1 . .
    H H11B 1.1307 0.3571 0.2908 0.128 Uiso calc R 1 1 . .
    H H11C 1.0899 0.5402 0.2807 0.128 Uiso calc R 1 1 . .
    C C12 0.67354(16) 0.76491(15) -0.00294(11) 0.0475(3) Uani d . 1 1 . .
    H H12 0.7450 0.8193 -0.0359 0.057 Uiso calc R 1 1 . .
    C C13 0.51907(16) 0.82972(14) -0.05413(11) 0.0456(3) Uani d . 1 1 . .
    C C14 0.37187(17) 0.80613(17) -0.00162(12) 0.0546(3) Uani d . 1 1 . .
    H H14 0.3663 0.7467 0.0737 0.065 Uiso calc R 1 1 . .
    C C15 0.23412(19) 0.86949(18) -0.05950(14) 0.0594(4) Uani d . 1 1 . .
    H H15 0.1378 0.8506 -0.0228 0.071 Uiso calc R 1 1 . .
    C C16 0.23571(19) 0.96063(17) -0.17098(13) 0.0578(4) Uani d . 1 1 . .
    C C17 0.3798(2) 0.98842(18) -0.22200(13) 0.0619(4) Uani d . 1 1 . .
    H H17 0.3833 1.0512 -0.2962 0.074 Uiso calc R 1 1 . .
    C C18 0.51779(19) 0.92530(16) -0.16541(12) 0.0558(3) Uani d . 1 1 . .
    H H18 0.6129 0.9466 -0.2020 0.067 Uiso calc R 1 1 . .
    C C19 0.0852(3) 1.0257(3) -0.23393(18) 0.0884(6) Uani d . 1 1 . .
    H H19A 0.0030 0.9840 -0.1886 0.133 Uiso calc PR 0.51(4) 1 A 1
    H H19B 0.1192 0.9937 -0.3093 0.133 Uiso calc PR 0.51(4) 1 A 1
    H H19C 0.0376 1.1408 -0.2440 0.133 Uiso calc PR 0.51(4) 1 A 1
    H H19D 0.0618 0.9382 -0.2433 0.133 Uiso d PR 0.49(4) 1 A 2
    H H19F 0.1082 1.0858 -0.3096 0.133 Uiso d PR 0.49(4) 1 A 2
    H H19E -0.0102 1.0945 -0.1890 0.133 Uiso d PR 0.49(4) 1 A 2
    N N1 0.16707(14) 0.88269(13) 0.45217(10) 0.0493(3) Uani d . 1 1 . .
    O O1 0.16721(14) 1.03758(12) 0.43411(11) 0.0699(3) Uani d . 1 1 . .
    H H1A 0.0766 1.0977 0.4635 0.105 Uiso calc R 1 1 . .
    O O2 0.52349(11) 0.61418(10) 0.24323(7) 0.0467(2) Uani d . 1 1 . .
    O O3 0.99150(15) 0.67203(16) 0.05342(13) 0.0872(4) Uani d . 1 1 . .
    O O4 0.93678(13) 0.49931(16) 0.20693(9) 0.0720(3) Uani d . 1 1 . .
loop_
    _atom_site_aniso_label
    _atom_site_aniso_U_11
    _atom_site_aniso_U_22
    _atom_site_aniso_U_33
    _atom_site_aniso_U_12
    _atom_site_aniso_U_13
    _atom_site_aniso_U_23
    C1 0.0417(6) 0.0459(6) 0.0413(6) -0.0165(5) 0.0028(5) -0.0081(5)
    C2 0.0363(5) 0.0416(6) 0.0369(5) -0.0131(4) -0.0052(4) -0.0034(4)
    C3 0.0498(7) 0.0526(7) 0.0433(6) -0.0177(6) 0.0034(5) -0.0034(5)
    C4 0.0628(9) 0.0551(8) 0.0556(8) -0.0281(7) 0.0009(7) 0.0061(6)
    C5 0.0620(8) 0.0428(6) 0.0639(8) -0.0235(6) -0.0082(7) -0.0009(6)
    C6 0.0480(7) 0.0427(6) 0.0502(7) -0.0160(5) -0.0055(5) -0.0095(5)
    C7 0.0366(5) 0.0407(6) 0.0362(5) -0.0144(4) -0.0063(4) -0.0032(4)
    C8 0.0453(6) 0.0428(6) 0.0431(6) -0.0146(5) 0.0033(5) -0.0141(5)
    C9 0.0415(6) 0.0467(6) 0.0424(6) -0.0162(5) 0.0055(5) -0.0172(5)
    C10 0.0449(7) 0.0574(7) 0.0560(8) -0.0177(6) 0.0030(6) -0.0205(6)
    C11 0.0524(9) 0.1224(16) 0.0710(11) -0.0173(10) -0.0144(8) -0.0242(11)
    C12 0.0462(7) 0.0483(6) 0.0483(7) -0.0221(5) 0.0060(5) -0.0136(5)
    C13 0.0499(7) 0.0404(6) 0.0446(6) -0.0181(5) 0.0019(5) -0.0110(5)
    C14 0.0515(7) 0.0568(7) 0.0484(7) -0.0215(6) -0.0001(6) -0.0027(6)
    C15 0.0504(8) 0.0629(8) 0.0635(9) -0.0243(7) -0.0030(6) -0.0091(7)
    C16 0.0623(9) 0.0521(7) 0.0576(8) -0.0157(6) -0.0123(7) -0.0148(6)
    C17 0.0745(10) 0.0535(8) 0.0487(7) -0.0211(7) -0.0075(7) -0.0017(6)
    C18 0.0600(8) 0.0490(7) 0.0534(8) -0.0246(6) 0.0010(6) -0.0029(6)
    C19 0.0806(13) 0.1011(15) 0.0808(12) -0.0241(11) -0.0337(10) -0.0105(11)
    N1 0.0485(6) 0.0423(5) 0.0524(6) -0.0168(4) 0.0037(5) -0.0118(5)
    O1 0.0685(7) 0.0460(5) 0.0879(8) -0.0241(5) 0.0180(6) -0.0223(5)
    O2 0.0513(5) 0.0418(4) 0.0421(4) -0.0193(4) 0.0095(4) -0.0118(3)
    O3 0.0586(7) 0.0883(9) 0.1159(11) -0.0418(6) -0.0146(7) 0.0059(8)
    O4 0.0507(6) 0.1054(9) 0.0517(6) -0.0264(6) -0.0068(5) -0.0074(6)
_geom_special_details
;
All e.s.d.'s (except the e.s.d. in the dihedral angle between two l.s. planes)
are estimated using the full covariance matrix. The cell e.s.d.'s are taken
into account individually in the estimation of e.s.d.'s in distances, angles
and torsion angles; correlations between e.s.d.'s in cell parameters are only
used when they are defined by crystal symmetry. An approximate (isotropic)
treatment of cell e.s.d.'s is used for estimating e.s.d.'s involving l.s.
planes.
;
loop_
    _geom_bond_atom_site_label_1
    _geom_bond_atom_site_label_2
    _geom_bond_site_symmetry_2
    _geom_bond_distance
    _geom_bond_publ_flag
    C1 N1 . 1.2644(16) ?
    C1 C2 . 1.4602(17) ?
    C1 H1 . 0.9300 ?
    C2 C3 . 1.3879(17) ?
    C2 C7 . 1.4027(16) ?
    C3 C4 . 1.378(2) ?
    C3 H3 . 0.9300 ?
    C4 C5 . 1.377(2) ?
    C4 H4 . 0.9300 ?
    C5 C6 . 1.3815(19) ?
    C5 H5 . 0.9300 ?
    C6 C7 . 1.3860(17) ?
    C6 H6 . 0.9300 ?
    C7 O2 . 1.3618(14) ?
    C8 O2 . 1.4386(14) ?
    C8 C9 . 1.4925(17) ?
    C8 H8A . 0.9700 ?
    C8 H8B . 0.9700 ?
    C9 C12 . 1.3386(18) ?
    C9 C10 . 1.4886(19) ?
    C10 O3 . 1.1910(17) ?
    C10 O4 . 1.3336(18) ?
    C11 O4 . 1.443(2) ?
    C11 H11A . 0.9600 ?
    C11 H11B . 0.9600 ?
    C11 H11C . 0.9600 ?
    C12 C13 . 1.4566(19) ?
    C12 H12 . 0.9300 ?
    C13 C14 . 1.3902(18) ?
    C13 C18 . 1.3964(18) ?
    C14 C15 . 1.378(2) ?
    C14 H14 . 0.9300 ?
    C15 C16 . 1.383(2) ?
    C15 H15 . 0.9300 ?
    C16 C17 . 1.380(2) ?
    C16 C19 . 1.506(2) ?
    C17 C18 . 1.370(2) ?
    C17 H17 . 0.9300 ?
    C18 H18 . 0.9300 ?
    C19 H19A . 0.9600 ?
    C19 H19B . 0.9600 ?
    C19 H19C . 0.9600 ?
    C19 H19D . 0.9600 ?
    C19 H19F . 0.9600 ?
    C19 H19E . 0.9600 ?
    N1 O1 . 1.4052(14) ?
    O1 H1A . 0.8200 ?
loop_
    _geom_angle_atom_site_label_1
    _geom_angle_atom_site_label_2
    _geom_angle_atom_site_label_3
    _geom_angle_site_symmetry_1
    _geom_angle_site_symmetry_3
    _geom_angle
    _geom_angle_publ_flag
    N1 C1 C2 . . 120.89(11) ?
    N1 C1 H1 . . 119.6 ?
    C2 C1 H1 . . 119.6 ?
    C3 C2 C7 . . 118.50(11) ?
    C3 C2 C1 . . 122.09(11) ?
    C7 C2 C1 . . 119.40(10) ?
    C4 C3 C2 . . 121.16(13) ?
    C4 C3 H3 . . 119.4 ?
    C2 C3 H3 . . 119.4 ?
    C5 C4 C3 . . 119.61(13) ?
    C5 C4 H4 . . 120.2 ?
    C3 C4 H4 . . 120.2 ?
    C4 C5 C6 . . 120.81(13) ?
    C4 C5 H5 . . 119.6 ?
    C6 C5 H5 . . 119.6 ?
    C5 C6 C7 . . 119.55(12) ?
    C5 C6 H6 . . 120.2 ?
    C7 C6 H6 . . 120.2 ?
    O2 C7 C6 . . 124.60(11) ?
    O2 C7 C2 . . 115.05(10) ?
    C6 C7 C2 . . 120.35(11) ?
    O2 C8 C9 . . 107.57(9) ?
    O2 C8 H8A . . 110.2 ?
    C9 C8 H8A . . 110.2 ?
    O2 C8 H8B . . 110.2 ?
    C9 C8 H8B . . 110.2 ?
    H8A C8 H8B . . 108.5 ?
    C12 C9 C10 . . 115.91(12) ?
    C12 C9 C8 . . 125.82(12) ?
    C10 C9 C8 . . 118.27(11) ?
    O3 C10 O4 . . 122.75(14) ?
    O3 C10 C9 . . 125.04(14) ?
    O4 C10 C9 . . 112.19(12) ?
    O4 C11 H11A . . 109.5 ?
    O4 C11 H11B . . 109.5 ?
    H11A C11 H11B . . 109.5 ?
    O4 C11 H11C . . 109.5 ?
    H11A C11 H11C . . 109.5 ?
    H11B C11 H11C . . 109.5 ?
    C9 C12 C13 . . 131.50(12) ?
    C9 C12 H12 . . 114.2 ?
    C13 C12 H12 . . 114.2 ?
    C14 C13 C18 . . 116.93(13) ?
    C14 C13 C12 . . 125.81(12) ?
    C18 C13 C12 . . 117.26(12) ?
    C15 C14 C13 . . 121.00(13) ?
    C15 C14 H14 . . 119.5 ?
    C13 C14 H14 . . 119.5 ?
    C14 C15 C16 . . 121.55(14) ?
    C14 C15 H15 . . 119.2 ?
    C16 C15 H15 . . 119.2 ?
    C17 C16 C15 . . 117.63(14) ?
    C17 C16 C19 . . 121.61(15) ?
    C15 C16 C19 . . 120.76(16) ?
    C18 C17 C16 . . 121.27(14) ?
    C18 C17 H17 . . 119.4 ?
    C16 C17 H17 . . 119.4 ?
    C17 C18 C13 . . 121.57(14) ?
    C17 C18 H18 . . 119.2 ?
    C13 C18 H18 . . 119.2 ?
    C16 C19 H19A . . 109.5 ?
    C16 C19 H19B . . 109.5 ?
    C16 C19 H19C . . 109.5 ?
    C16 C19 H19D . . 109.5 ?
    C16 C19 H19F . . 109.5 ?
    H19D C19 H19F . . 109.5 ?
    C16 C19 H19E . . 109.5 ?
    H19D C19 H19E . . 109.5 ?
    H19F C19 H19E . . 109.5 ?
    C1 N1 O1 . . 111.94(11) ?
    N1 O1 H1A . . 109.5 ?
    C7 O2 C8 . . 118.77(9) ?
    C10 O4 C11 . . 116.22(14) ?
loop_
    _geom_torsion_atom_site_label_1
    _geom_torsion_atom_site_label_2
    _geom_torsion_atom_site_label_3
    _geom_torsion_atom_site_label_4
    _geom_torsion_site_symmetry_1
    _geom_torsion_site_symmetry_2
    _geom_torsion_site_symmetry_3
    _geom_torsion_site_symmetry_4
    _geom_torsion
    _geom_torsion_publ_flag
    N1 C1 C2 C3 . . . . -23.53(19) ?
    N1 C1 C2 C7 . . . . 157.62(12) ?
    C7 C2 C3 C4 . . . . -1.2(2) ?
    C1 C2 C3 C4 . . . . 179.93(13) ?
    C2 C3 C4 C5 . . . . 0.2(2) ?
    C3 C4 C5 C6 . . . . 0.6(2) ?
    C4 C5 C6 C7 . . . . -0.3(2) ?
    C5 C6 C7 O2 . . . . 179.27(12) ?
    C5 C6 C7 C2 . . . . -0.80(19) ?
    C3 C2 C7 O2 . . . . -178.54(11) ?
    C1 C2 C7 O2 . . . . 0.35(16) ?
    C3 C2 C7 C6 . . . . 1.53(17) ?
    C1 C2 C7 C6 . . . . -179.59(11) ?
    O2 C8 C9 C12 . . . . -82.19(15) ?
    O2 C8 C9 C10 . . . . 97.89(12) ?
    C12 C9 C10 O3 . . . . -10.0(2) ?
    C8 C9 C10 O3 . . . . 169.98(14) ?
    C12 C9 C10 O4 . . . . 171.55(12) ?
    C8 C9 C10 O4 . . . . -8.52(16) ?
    C10 C9 C12 C13 . . . . 179.32(12) ?
    C8 C9 C12 C13 . . . . -0.6(2) ?
    C9 C12 C13 C14 . . . . 20.6(2) ?
    C9 C12 C13 C18 . . . . -159.99(14) ?
    C18 C13 C14 C15 . . . . 2.5(2) ?
    C12 C13 C14 C15 . . . . -178.12(13) ?
    C13 C14 C15 C16 . . . . -0.9(2) ?
    C14 C15 C16 C17 . . . . -1.0(2) ?
    C14 C15 C16 C19 . . . . 178.59(15) ?
    C15 C16 C17 C18 . . . . 1.3(2) ?
    C19 C16 C17 C18 . . . . -178.27(15) ?
    C16 C17 C18 C13 . . . . 0.3(2) ?
    C14 C13 C18 C17 . . . . -2.2(2) ?
    C12 C13 C18 C17 . . . . 178.37(13) ?
    C2 C1 N1 O1 . . . . 178.81(11) ?
    C6 C7 O2 C8 . . . . 0.84(17) ?
    C2 C7 O2 C8 . . . . -179.09(10) ?
    C9 C8 O2 C7 . . . . -170.37(10) ?
    O3 C10 O4 C11 . . . . 1.0(2) ?
    C9 C10 O4 C11 . . . . 179.55(13) ?
loop_
    _geom_hbond_atom_site_label_D
    _geom_hbond_atom_site_label_H
    _geom_hbond_atom_site_label_A
    _geom_hbond_site_symmetry_A
    _geom_hbond_distance_DH
    _geom_hbond_distance_HA
    _geom_hbond_distance_DA
    _geom_hbond_angle_DHA
    O1 H1A N1 2_576 0.82 2.11 2.8211(15) 144.8
    C15 H15 O3 1_455 0.93 2.40 3.247(2) 151
