# Supplementary material for: Methyl (E)-2-({2-[(E)-(hy­droxy­imino)­meth­yl]phen­oxy}meth­yl)-3-(4-methyl­phen­yl)acrylate
Source: Acta Crystallogr Sect E Struct Rep Online. 2012 May 5;68(Pt 6):o1617. doi: 10.1107/S1600536812019046 (PMC3379223; doi:10.1107/S1600536812019046)
Supplement: Supplementary file 2 [file e-68-o1617-Isup2.hkl]

# 
# h,k,l, Fc-squared, Fo-squared, sigma(Fo-squared) and status flag 
# 
data_I
_shelx_title ' OJS3E in P-1' 
_shelx_refln_list_code          4 
_shelx_F_calc_maximum      119.12 
_exptl_crystal_F_000       344.00 
_reflns_d_resolution_high  0.7285 
 
loop_ 
 _symmetry_equiv_pos_as_xyz 
 'x, y, z' 
 '-x, -y, -z' 
 
_cell_length_a     8.8683 
_cell_length_b     9.3246 
_cell_length_c    11.9259 
_cell_angle_alpha  75.200 
_cell_angle_beta   76.453 
_cell_angle_gamma  65.142 
 
_shelx_F_squared_multiplier     1.000 
 
loop_ 
 _refln_index_h 
 _refln_index_k 
 _refln_index_l 
 _refln_F_squared_calc 
 _refln_F_squared_meas 
 _refln_F_squared_sigma 
 _refln_observed_status 
   1   0   0      972.57      855.69      8.61 o 
   2   0   0       14.35       17.54      0.24 o 
   3   0   0        1.69        1.74      0.22 o 
   4   0   0       61.20       63.67      0.74 o 
   5   0   0      134.46      151.17      1.40 o 
   6   0   0        9.44        9.56      0.33 o 
   7   0   0       36.09       37.63      0.79 o 
   8   0   0       14.96       13.22      0.51 o 
   9   0   0        0.00        0.18      0.34 o 
  10   0   0        1.23        1.52      0.42 o 
 -10   1   0        0.73        0.53      0.41 o 
  -9   1   0        0.63        0.94      0.36 o 
  -8   1   0        2.13        2.05      0.36 o 
  -7   1   0        0.33        0.68      0.26 o 
  -6   1   0        0.32        0.45      0.20 o 
  -5   1   0      418.64      441.19      4.73 o 
  -4   1   0       54.98       48.92      0.60 o 
  -3   1   0       13.74       11.98      0.22 o 
  -2   1   0      467.79      476.45      3.74 o 
  -1   1   0       60.58       56.98      0.45 o 
   0   1   0      929.95      702.35     22.14 o 
   1   1   0        0.72        3.15      0.09 o 
   2   1   0      447.69      407.31      3.22 o 
   3   1   0     1679.45     1622.25     13.21 o 
   4   1   0      134.50      119.65      1.62 o 
   5   1   0       22.01       19.29      0.58 o 
   6   1   0      237.42      239.13      2.53 o 
   7   1   0        2.68        2.66      0.30 o 
   8   1   0       11.90       11.60      0.48 o 
   9   1   0       42.29       42.42      0.94 o 
  10   1   0       16.09       15.27      0.74 o 
  11   1   0       15.95       18.85      1.09 o 
 -10   2   0        0.06       -0.35      0.43 o 
  -9   2   0        1.30        0.82      0.34 o 
  -8   2   0        1.04        0.92      0.30 o 
  -7   2   0        0.31        0.12      0.28 o 
  -6   2   0       41.82       43.74      0.72 o 
  -5   2   0       26.71       28.48      0.51 o 
  -4   2   0        5.23        5.23      0.21 o 
  -3   2   0      313.71      330.18      3.00 o 
  -2   2   0        1.52        0.46      0.09 o 
  -1   2   0      203.96      217.40      1.84 o 
   0   2   0     2490.12     2377.36     16.98 o 
   1   2   0     4833.39     4580.36     34.00 o 
   2   2   0      130.98      132.50      1.20 o 
   3   2   0      984.90      988.21      7.72 o 
   4   2   0       72.11       66.81      0.79 o 
   5   2   0       24.66       32.26      0.56 o 
   6   2   0      180.93      173.86      1.82 o 
   7   2   0      162.51      152.73      2.11 o 
   8   2   0        0.13       -0.11      0.26 o 
   9   2   0        9.87       11.00      0.72 o 
  10   2   0       54.93       59.98      1.31 o 
  11   2   0       12.04       12.39      0.94 o 
  -9   3   0        0.00        0.33      0.38 o 
  -8   3   0        1.23        1.38      0.37 o 
  -7   3   0        2.88        3.46      0.35 o 
  -6   3   0       14.38       13.28      0.60 o 
  -5   3   0       11.92       12.06      0.33 o 
  -4   3   0       37.66       33.60      0.55 o 
  -3   3   0      134.02      141.77      1.43 o 
  -2   3   0       46.72       35.39      0.60 o 
  -1   3   0       11.33        8.90      0.25 o 
   0   3   0       77.94       83.92      0.74 o 
   1   3   0       18.83       28.85      0.34 o 
   2   3   0        2.04        2.18      0.13 o 
   3   3   0      328.98      292.24      3.24 o 
   4   3   0       29.16       27.94      0.40 o 
   5   3   0        0.00        0.24      0.14 o 
   6   3   0      296.29      295.90      4.60 o 
   7   3   0       47.69       44.00      0.83 o 
   8   3   0       48.39       49.14      1.18 o 
   9   3   0        1.76        2.56      0.36 o 
  10   3   0       78.10       83.81      1.97 o 
  11   3   0        8.34        7.22      0.78 o 
  -8   4   0        0.22        0.05      0.33 o 
  -7   4   0        0.45        0.39      0.32 o 
  -6   4   0       10.08       11.42      0.53 o 
  -5   4   0       34.08       33.72      0.67 o 
  -4   4   0      163.56      164.00      1.70 o 
  -3   4   0      157.81      161.64      1.72 o 
  -2   4   0       31.62       31.44      0.46 o 
  -1   4   0      295.63      314.11      2.84 o 
   0   4   0       45.52       59.20      0.66 o 
   1   4   0       59.80       61.43      0.64 o 
   2   4   0        4.69        7.36      0.19 o 
   3   4   0      417.96      445.51      4.03 o 
   4   4   0      514.43      548.97      5.28 o 
   5   4   0       85.06       98.70      1.14 o 
   6   4   0       94.09       89.71      1.28 o 
   7   4   0       23.40       18.72      0.56 o 
   8   4   0      128.91      122.54      2.11 o 
   9   4   0        0.10        0.89      0.52 o 
  10   4   0        0.39        0.08      0.40 o 
  11   4   0        1.43        2.56      0.61 o 
  -8   5   0        0.00       -0.28      0.34 o 
  -7   5   0        0.59        0.69      0.34 o 
  -6   5   0       25.76       26.11      0.81 o 
  -5   5   0      276.02      273.51      3.52 o 
  -4   5   0        9.48        9.74      0.37 o 
  -3   5   0       32.35       33.36      0.60 o 
  -2   5   0        0.78        0.24      0.13 o 
  -1   5   0       98.28      107.39      1.13 o 
   0   5   0      158.14      179.12      1.85 o 
   1   5   0      330.79      327.39      3.00 o 
   2   5   0      233.69      267.40      2.50 o 
   3   5   0       50.02       57.87      0.78 o 
   4   5   0        7.19       13.64      0.35 o 
   5   5   0       51.47       55.84      1.09 o 
   6   5   0       19.63       18.99      0.64 o 
   7   5   0       19.28       14.96      0.51 o 
   8   5   0        4.82        5.44      0.71 o 
   9   5   0       12.20       13.15      0.99 o 
  10   5   0        0.49        0.25      0.49 o 
  11   5   0        3.60        4.26      0.65 o 
  -7   6   0        0.78        0.87      0.38 o 
  -6   6   0       33.51       35.27      0.96 o 
  -5   6   0       70.50       70.40      1.33 o 
  -4   6   0       44.12       42.77      0.87 o 
  -3   6   0        0.66        0.17      0.31 o 
  -2   6   0      163.88      163.92      1.84 o 
  -1   6   0       51.97       51.56      0.73 o 
   0   6   0       64.82       61.01      0.81 o 
   1   6   0       33.10       35.96      0.54 o 
   2   6   0       85.00       86.06      1.07 o 
   3   6   0       78.25       81.57      1.04 o 
   4   6   0      261.49      264.16      2.59 o 
   5   6   0       22.18       18.05      0.46 o 
   6   6   0       87.81       86.99      1.43 o 
   7   6   0       20.44       18.17      0.72 o 
   8   6   0       16.00       17.16      1.52 o 
   9   6   0       20.02       20.22      2.60 o 
  10   6   0        5.40        5.35      0.95 o 
  11   6   0       11.82       12.74      0.89 o 
  -6   7   0        0.58        0.18      0.39 o 
  -5   7   0        1.16        1.06      0.38 o 
  -4   7   0        5.54        6.18      0.79 o 
  -3   7   0        0.81        0.86      0.28 o 
  -2   7   0        8.53        8.31      0.38 o 
  -1   7   0       12.85       10.51      0.39 o 
   0   7   0       67.01       61.30      0.95 o 
   1   7   0       14.94       16.14      0.41 o 
   2   7   0       77.74       79.73      0.98 o 
   3   7   0       22.24       23.37      0.50 o 
   4   7   0       41.20       39.74      0.75 o 
   5   7   0      517.04      489.03      6.39 o 
   6   7   0      113.49      106.15      2.24 o 
   7   7   0       27.36       21.88      0.82 o 
   8   7   0        1.57        0.93      0.57 o 
   9   7   0        1.45       -0.07      0.55 o 
  10   7   0        0.09        1.12      0.65 o 
  11   7   0        0.01        0.12      0.52 o 
  -5   8   0        0.53        0.25      0.37 o 
  -4   8   0        3.16        2.57      0.46 o 
  -3   8   0        1.90        2.37      0.39 o 
  -2   8   0        0.17        0.63      0.32 o 
  -1   8   0        1.78        1.18      0.27 o 
   0   8   0       31.68       25.51      0.65 o 
   1   8   0        4.97        3.47      0.30 o 
   2   8   0       38.86       43.59      1.03 o 
   3   8   0       22.34       23.51      0.54 o 
   4   8   0       42.68       39.31      0.88 o 
   5   8   0       69.65       58.75      1.27 o 
   6   8   0       19.72       19.55      0.99 o 
   7   8   0        3.47        4.54      0.48 o 
   8   8   0       26.97       26.12      1.74 o 
   9   8   0        3.77        2.37      0.70 o 
  10   8   0        0.07       -0.17      0.57 o 
  11   8   0        0.97        1.72      0.79 o 
  -4   9   0        0.21       -0.35      0.35 o 
  -3   9   0        4.35        3.54      0.48 o 
  -2   9   0       10.62       11.92      0.78 o 
  -1   9   0       12.24       12.37      0.61 o 
   0   9   0        8.52        7.33      0.48 o 
   1   9   0        7.31        5.36      0.44 o 
   2   9   0       28.83       23.58      0.77 o 
   3   9   0       40.31       41.77      1.02 o 
   4   9   0       46.02       44.01      0.98 o 
   5   9   0       94.80      100.49      1.54 o 
   6   9   0        3.31        3.61      0.45 o 
   7   9   0        2.45        2.09      0.43 o 
   8   9   0        4.44        3.68      0.71 o 
   9   9   0        4.00        3.99      0.74 o 
  10   9   0        3.87        7.82      0.98 o 
  -2  10   0        1.89        1.07      0.42 o 
  -1  10   0        6.29        7.02      0.53 o 
   0  10   0        0.16       -0.32      0.32 o 
   1  10   0        1.49        1.17      0.36 o 
   2  10   0        3.11        1.90      0.41 o 
   3  10   0        1.71        2.03      0.39 o 
   4  10   0       31.76       36.36      1.22 o 
   5  10   0       10.43       11.13      0.61 o 
   6  10   0        5.35        4.45      0.54 o 
   7  10   0        2.12        2.65      0.75 o 
   8  10   0        1.58        1.75      0.87 o 
   9  10   0        1.14        1.75      0.85 o 
  10  10   0        4.64        6.17      1.37 o 
   0  11   0        1.79        2.17      0.45 o 
   1  11   0        3.76        3.51      0.47 o 
   2  11   0        1.06        1.18      0.61 o 
   3  11   0        2.17        1.26      0.47 o 
   4  11   0        2.11        3.10      0.49 o 
   5  11   0        3.33        2.38      0.51 o 
   6  11   0        2.26        2.70      0.62 o 
   7  11   0        1.87        2.39      1.01 o 
   8  11   0        3.10        4.19      1.15 o 
   2  12   0        3.21        4.05      0.78 o 
   3  12   0        2.60        1.67      0.54 o 
   4  12   0        0.43        0.43      0.44 o 
   5  12   0        4.25        3.37      0.57 o 
   6  12   0        2.38        1.83      0.75 o 
  -5 -12   1        2.03        2.57      0.61 o 
  -4 -12   1        1.55        2.04      0.61 o 
  -3 -12   1        0.37        0.32      0.56 o 
  -8 -11   1        0.05        0.64      0.98 o 
  -7 -11   1        0.04       -0.18      0.70 o 
  -6 -11   1        0.41        1.36      0.49 o 
  -5 -11   1       41.82       52.15      1.40 o 
  -4 -11   1       18.89       19.19      0.86 o 
  -3 -11   1        0.61        0.08      0.74 o 
  -2 -11   1        3.71        2.89      0.45 o 
  -1 -11   1        0.84        1.03      0.39 o 
   0 -11   1        2.99        5.08      0.52 o 
  -9 -10   1        7.36        9.78      1.02 o 
  -8 -10   1        2.20        1.01      0.94 o 
  -7 -10   1        8.42        9.89      0.98 o 
  -6 -10   1        0.51        0.70      0.48 o 
  -5 -10   1        8.77        8.21      0.62 o 
  -4 -10   1        6.72        6.12      0.49 o 
  -3 -10   1       11.44       12.71      0.74 o 
  -2 -10   1        0.62        1.45      0.36 o 
  -1 -10   1        4.60        3.36      0.41 o 
   0 -10   1        0.00       -0.23      0.31 o 
   1 -10   1        1.36        0.41      0.36 o 
   2 -10   1        0.98        1.44      0.40 o 
 -10  -9   1        0.09        1.63      0.73 o 
  -9  -9   1        0.03        0.35      0.61 o 
  -8  -9   1        0.00        0.09      0.67 o 
  -7  -9   1       11.55       15.27      0.76 o 
  -6  -9   1        7.57        7.26      0.56 o 
  -5  -9   1       53.12       51.21      1.45 o 
  -4  -9   1        5.33        3.41      0.44 o 
  -3  -9   1        7.93        9.63      0.55 o 
  -2  -9   1       13.68       13.15      0.59 o 
  -1  -9   1        0.03       -0.22      0.27 o 
   0  -9   1        2.42        1.98      0.34 o 
   1  -9   1       10.23        8.76      0.51 o 
   2  -9   1       40.24       40.78      1.07 o 
   3  -9   1        9.38       10.31      0.82 o 
   4  -9   1        0.22       -0.15      0.43 o 
 -10  -8   1        0.21        1.02      0.63 o 
  -9  -8   1        1.30       -0.11      0.57 o 
  -8  -8   1        6.12        5.65      0.76 o 
  -7  -8   1       12.03       12.24      0.68 o 
  -6  -8   1       30.26       30.13      1.10 o 
  -5  -8   1        6.21        7.95      0.53 o 
  -4  -8   1       13.24       14.98      0.57 o 
  -3  -8   1        5.81        7.15      0.40 o 
  -2  -8   1       72.09       77.19      1.09 o 
  -1  -8   1       42.91       35.22      0.72 o 
   0  -8   1        4.64        4.23      0.30 o 
   1  -8   1       28.03       25.20      0.61 o 
   2  -8   1       10.93       10.80      0.58 o 
   3  -8   1       31.54       30.68      0.88 o 
   4  -8   1        0.09       -0.30      0.30 o 
   5  -8   1        4.28        5.31      0.51 o 
 -11  -7   1       14.75       18.24      1.60 o 
 -10  -7   1        1.58        0.87      0.65 o 
  -9  -7   1       12.41       11.79      0.99 o 
  -8  -7   1        2.44        0.69      0.56 o 
  -7  -7   1        0.16       -0.30      0.30 o 
  -6  -7   1       30.83       29.20      0.90 o 
  -5  -7   1      317.24      313.83      5.67 o 
  -4  -7   1       20.83       23.30      0.61 o 
  -3  -7   1       11.40       11.45      0.45 o 
  -2  -7   1       15.36       19.75      0.45 o 
  -1  -7   1        8.18       10.71      0.35 o 
   0  -7   1        6.67        7.78      0.32 o 
   1  -7   1        6.52        5.81      0.30 o 
   2  -7   1       35.06       33.99      0.69 o 
   3  -7   1       13.01       13.32      0.48 o 
   4  -7   1        0.47        0.16      0.31 o 
   5  -7   1        3.59        3.25      0.42 o 
   6  -7   1        0.56        0.33      0.43 o 
 -11  -6   1        1.50        1.37      0.70 o 
 -10  -6   1       26.44       28.54      1.46 o 
  -9  -6   1        4.71        4.26      0.73 o 
  -8  -6   1       23.54       21.85      1.33 o 
  -7  -6   1       16.70       16.91      0.70 o 
  -6  -6   1        3.37        2.12      0.35 o 
  -5  -6   1      105.22      105.87      1.27 o 
  -4  -6   1      130.88      119.50      2.23 o 
  -3  -6   1        6.66        4.79      0.25 o 
  -2  -6   1       76.51       67.54      0.93 o 
  -1  -6   1        0.02        0.41      0.27 o 
   0  -6   1       30.46       29.62      0.51 o 
   1  -6   1        0.28        0.20      0.15 o 
   2  -6   1       12.02       10.81      0.37 o 
   3  -6   1        1.13        1.14      0.22 o 
   4  -6   1       92.01       91.40      1.25 o 
   5  -6   1       10.21       12.63      0.55 o 
   6  -6   1        1.45        1.76      0.37 o 
   7  -6   1        0.19       -0.20      0.38 o 
 -11  -5   1        0.00       -0.32      0.55 o 
 -10  -5   1        0.42       -0.23      0.52 o 
  -9  -5   1       25.23       23.47      1.27 o 
  -8  -5   1      109.61      103.16      3.93 o 
  -7  -5   1        6.98        6.69      0.43 o 
  -6  -5   1        4.32        4.59      0.34 o 
  -5  -5   1       10.03        6.98      0.28 o 
  -4  -5   1       15.04       16.71      0.41 o 
  -3  -5   1      162.24      164.28      1.56 o 
  -2  -5   1       99.18      110.69      1.24 o 
  -1  -5   1        5.29        3.56      0.18 o 
   0  -5   1       51.13       54.34      0.76 o 
   1  -5   1       14.59       18.63      0.34 o 
   2  -5   1       78.02       84.68      1.03 o 
   3  -5   1        4.25        3.65      0.22 o 
   4  -5   1       31.39       32.72      0.63 o 
   5  -5   1       20.92       21.61      0.57 o 
   6  -5   1        3.85        3.78      0.40 o 
   7  -5   1        7.93        7.81      0.52 o 
   8  -5   1        0.17        0.30      0.35 o 
 -11  -4   1        0.01       -0.22      0.46 o 
 -10  -4   1        2.34        2.37      0.70 o 
  -9  -4   1        3.23        2.79      0.62 o 
  -8  -4   1       40.90       38.87      1.06 o 
  -7  -4   1       15.37       15.78      0.53 o 
  -6  -4   1        2.65        1.87      0.24 o 
  -5  -4   1        0.56        2.45      0.19 o 
  -4  -4   1      504.84      533.10      4.94 o 
  -3  -4   1       16.79       14.64      0.34 o 
  -2  -4   1        7.30        5.66      0.18 o 
  -1  -4   1      113.28      115.19      1.22 o 
   0  -4   1      269.88      305.10      3.21 o 
   1  -4   1      860.24      876.32      7.63 o 
   2  -4   1        8.43        7.20      0.26 o 
   3  -4   1       55.78       56.51      0.81 o 
   4  -4   1        0.10        0.38      0.16 o 
   5  -4   1        4.45        5.48      0.37 o 
   6  -4   1      117.66      114.43      1.99 o 
   7  -4   1        1.99        3.05      0.38 o 
   8  -4   1        1.75        1.59      0.38 o 
 -11  -3   1        0.33        0.59      0.62 o 
 -10  -3   1       12.52       14.59      0.78 o 
  -9  -3   1        0.08        1.14      0.51 o 
  -8  -3   1        6.07        6.56      0.51 o 
  -7  -3   1      251.35      232.00      3.03 o 
  -6  -3   1        0.06       -0.15      0.16 o 
  -5  -3   1        6.16        7.68      0.30 o 
  -4  -3   1      879.40      955.25      8.39 o 
  -3  -3   1      208.46      200.60      2.04 o 
  -2  -3   1        1.90        1.38      0.10 o 
  -1  -3   1      254.83      257.94      2.19 o 
   0  -3   1      218.31      207.90      2.01 o 
   1  -3   1     1006.52     1069.19      8.64 o 
   2  -3   1       46.70       51.89      0.57 o 
   3  -3   1      118.97      120.18      1.32 o 
   4  -3   1       29.09       30.20      0.49 o 
   5  -3   1        6.89        6.23      0.27 o 
   6  -3   1       31.74       30.06      0.59 o 
   7  -3   1        1.47        1.32      0.29 o 
   8  -3   1        0.45        1.41      0.40 o 
   9  -3   1        0.08        0.44      0.36 o 
 -11  -2   1        3.07        2.85      0.70 o 
 -10  -2   1       31.89       33.02      1.12 o 
  -9  -2   1        0.17        0.61      0.32 o 
  -8  -2   1        0.01       -0.01      0.33 o 
  -7  -2   1       63.89       54.86      1.18 o 
  -6  -2   1       49.28       42.56      0.74 o 
  -5  -2   1       67.38       66.24      0.85 o 
  -4  -2   1        1.98        0.84      0.11 o 
  -3  -2   1       75.71       95.99      0.90 o 
  -2  -2   1      695.79      634.08      5.24 o 
  -1  -2   1      815.75      801.30      6.24 o 
   0  -2   1       92.36      101.98      0.92 o 
   1  -2   1      216.49      214.53      2.49 o 
   2  -2   1        4.84        4.41      0.14 o 
   3  -2   1       65.57       64.75      0.71 o 
   4  -2   1       78.43       70.80      0.86 o 
   5  -2   1       24.35       29.64      0.50 o 
   6  -2   1        0.42       -0.15      0.19 o 
   7  -2   1        0.56        0.97      0.35 o 
   8  -2   1        8.06        7.71      0.52 o 
   9  -2   1        0.02        0.15      0.31 o 
  10  -2   1        4.03        4.27      0.47 o 
 -11  -1   1        2.38        2.08      0.66 o 
 -10  -1   1       31.34       34.77      1.39 o 
  -9  -1   1       25.37       31.97      0.85 o 
  -8  -1   1       38.62       41.00      0.88 o 
  -7  -1   1       93.96       94.92      1.86 o 
  -6  -1   1        0.05       -0.14      0.14 o 
  -5  -1   1        0.02       -0.06      0.11 o 
  -4  -1   1       59.32       65.14      0.84 o 
  -3  -1   1       22.51       28.09      0.36 o 
  -2  -1   1       42.69       49.60      0.50 o 
  -1  -1   1     4971.33     4734.30     45.72 o 
   0  -1   1        0.58        0.22      0.05 o 
   1  -1   1      881.32      875.46     10.16 o 
   2  -1   1        7.84        7.10      0.24 o 
   3  -1   1       99.41       98.13      0.98 o 
   4  -1   1      412.91      443.46      3.97 o 
   5  -1   1        0.01        0.15      0.13 o 
   6  -1   1      223.57      225.99      2.26 o 
   7  -1   1        7.38        6.22      0.41 o 
   8  -1   1        0.49        0.37      0.29 o 
   9  -1   1        0.71        0.97      0.35 o 
  10  -1   1        2.91        3.31      0.49 o 
 -10   0   1        3.68        5.16      0.63 o 
  -9   0   1        0.28        0.51      0.37 o 
  -8   0   1       52.60       52.59      1.29 o 
  -7   0   1        0.70        0.34      0.40 o 
  -6   0   1      124.11      115.56      1.41 o 
  -5   0   1      114.92      114.48      1.35 o 
  -4   0   1       17.74       20.56      0.43 o 
  -3   0   1      335.70      325.14      4.08 o 
  -2   0   1      520.23      495.38      4.11 o 
  -1   0   1      148.56      146.86      1.23 o 
   1   0   1      415.19      429.80      3.37 o 
   2   0   1     1655.44     1672.93     11.89 o 
   3   0   1      522.83      486.63      3.84 o 
   4   0   1      614.02      623.16      4.92 o 
   5   0   1       51.61       49.96      0.71 o 
   6   0   1       61.76       63.43      0.85 o 
   7   0   1      174.34      174.18      1.88 o 
   8   0   1       35.09       33.09      0.86 o 
   9   0   1       15.31       15.42      0.66 o 
  10   0   1        0.00       -0.35      0.35 o 
 -10   1   1        3.22        3.01      0.50 o 
  -9   1   1        5.34        4.95      0.51 o 
  -8   1   1        2.36        3.73      0.43 o 
  -7   1   1       87.14       87.46      1.42 o 
  -6   1   1      106.51      108.80      1.31 o 
  -5   1   1       60.29       58.52      0.78 o 
  -4   1   1      721.99      760.41      6.73 o 
  -3   1   1       37.25       35.98      0.48 o 
  -2   1   1        3.02        1.78      0.10 o 
  -1   1   1      774.24      736.48      6.05 o 
   0   1   1      473.41      477.83      4.34 o 
   1   1   1     1654.39     1574.27     22.97 o 
   2   1   1      399.92      429.84      3.23 o 
   3   1   1      508.70      517.98      4.08 o 
   4   1   1       10.15        6.25      0.29 o 
   5   1   1       52.19       60.88      0.80 o 
   6   1   1       18.67       15.20      0.40 o 
   7   1   1      253.35      254.61      3.02 o 
   8   1   1        0.38        0.28      0.25 o 
   9   1   1       10.68       12.19      0.61 o 
  10   1   1        0.10        0.09      0.36 o 
  11   1   1        1.23        1.41      0.51 o 
  -9   2   1        6.47        6.52      0.51 o 
  -8   2   1        0.02        0.19      0.29 o 
  -7   2   1       37.10       37.29      0.85 o 
  -6   2   1      200.67      199.90      2.23 o 
  -5   2   1        0.00        0.54      0.17 o 
  -4   2   1      792.30      808.58      7.07 o 
  -3   2   1       26.49       33.46      0.44 o 
  -2   2   1       24.23       31.41      0.39 o 
  -1   2   1      586.04      605.39      4.72 o 
   0   2   1     2723.79     2822.89     20.08 o 
   1   2   1     3132.22     2964.16     24.38 o 
   2   2   1       33.98       43.09      0.42 o 
   3   2   1      281.81      239.19      2.18 o 
   4   2   1       28.49       27.57      0.49 o 
   5   2   1        4.55        5.49      0.21 o 
   6   2   1       33.71       36.89      0.53 o 
   7   2   1       95.14       92.86      1.09 o 
   8   2   1       47.76       45.70      0.90 o 
   9   2   1        4.68        5.00      0.39 o 
  10   2   1       15.53       16.07      0.72 o 
  11   2   1        3.22        3.74      0.71 o 
  -9   3   1        4.33        4.98      0.54 o 
  -8   3   1        1.93        1.48      0.38 o 
  -7   3   1       19.85       18.73      0.69 o 
  -6   3   1        8.84        7.82      0.46 o 
  -5   3   1       33.36       35.36      0.62 o 
  -4   3   1       15.14       13.09      0.34 o 
  -3   3   1      151.90      144.48      1.48 o 
  -2   3   1       39.62       36.33      0.49 o 
  -1   3   1       42.79       45.93      0.48 o 
   0   3   1       98.92       97.40      0.86 o 
   1   3   1      889.64      955.58      7.40 o 
   2   3   1      225.59      214.45      1.88 o 
   3   3   1        5.16        4.80      0.14 o 
   4   3   1       53.70       47.94      0.60 o 
   5   3   1      149.63      168.65      1.73 o 
   6   3   1      201.13      219.73      2.22 o 
   7   3   1       99.38       95.29      1.07 o 
   8   3   1        0.08       -0.05      0.23 o 
   9   3   1        0.95        1.23      0.30 o 
  10   3   1        3.14        4.80      0.43 o 
  11   3   1       18.43       20.17      1.07 o 
  -8   4   1        0.06       -0.14      0.42 o 
  -7   4   1        5.26        6.15      0.49 o 
  -6   4   1        0.35        0.17      0.29 o 
  -5   4   1        1.40        1.00      0.25 o 
  -4   4   1       54.64       51.60      0.79 o 
  -3   4   1       18.32       18.08      0.38 o 
  -2   4   1        0.28        0.79      0.15 o 
  -1   4   1       41.30       43.44      0.56 o 
   0   4   1      219.69      230.53      1.91 o 
   1   4   1     1262.39     1323.53     10.82 o 
   2   4   1       60.22       57.27      0.62 o 
   3   4   1      433.27      467.83      4.49 o 
   4   4   1       55.40       66.70      0.81 o 
   5   4   1       74.36       67.74      0.99 o 
   6   4   1      160.51      163.68      2.01 o 
   7   4   1        1.29        0.66      0.24 o 
   8   4   1       64.21       60.06      1.04 o 
   9   4   1        0.93        1.08      0.28 o 
  10   4   1        0.76        1.37      0.41 o 
  11   4   1        5.86        7.17      0.71 o 
  -8   5   1        0.42        0.23      0.37 o 
  -7   5   1        0.00        0.11      0.33 o 
  -6   5   1        0.06       -0.24      0.30 o 
  -5   5   1        9.97       10.82      0.89 o 
  -4   5   1        0.00        0.51      0.22 o 
  -3   5   1       41.23       43.54      0.66 o 
  -2   5   1        2.77        3.80      0.21 o 
  -1   5   1       74.78       81.27      0.92 o 
   0   5   1       27.47       27.99      0.47 o 
   1   5   1       68.95       75.38      0.85 o 
   2   5   1      351.61      407.06      3.32 o 
   3   5   1       29.60       23.97      0.42 o 
   4   5   1      981.42      997.17     10.79 o 
   5   5   1        0.43        0.21      0.14 o 
   6   5   1       71.04       68.86      1.24 o 
   7   5   1       25.57       25.12      0.66 o 
   8   5   1        5.21        5.18      0.50 o 
   9   5   1        0.33       -0.12      0.31 o 
  10   5   1       29.97       30.02      1.15 o 
  11   5   1       11.17       11.47      0.83 o 
  -7   6   1        0.01       -0.33      0.33 o 
  -6   6   1        8.90        8.12      0.55 o 
  -5   6   1        7.15        7.91      0.50 o 
  -4   6   1       39.37       41.44      0.95 o 
  -3   6   1        4.06        4.39      0.45 o 
  -2   6   1       10.43       10.26      0.34 o 
  -1   6   1        6.09        5.18      0.23 o 
   0   6   1       38.19       36.27      0.59 o 
   1   6   1      167.68      172.37      1.85 o 
   2   6   1       81.94       83.21      0.96 o 
   3   6   1       78.61       84.38      0.93 o 
   4   6   1        0.00       -0.13      0.13 o 
   5   6   1       50.62       55.45      0.85 o 
   6   6   1       34.64       30.84      0.69 o 
   7   6   1        6.07        5.05      0.36 o 
   8   6   1       63.15       62.99      1.95 o 
   9   6   1        3.34        3.71      0.52 o 
  10   6   1        0.24        0.13      0.41 o 
  11   6   1        2.40        1.89      0.60 o 
  -6   7   1        0.00       -0.06      0.35 o 
  -5   7   1       18.71       20.37      0.76 o 
  -4   7   1        0.85        0.04      0.29 o 
  -3   7   1        0.11       -0.15      0.26 o 
  -2   7   1        1.33        0.99      0.23 o 
  -1   7   1       34.02       33.08      0.69 o 
   0   7   1       57.47       61.40      0.88 o 
   1   7   1       38.85       44.32      0.71 o 
   2   7   1        1.75        0.92      0.18 o 
   3   7   1       55.47       58.19      0.80 o 
   4   7   1        0.09        0.05      0.14 o 
   5   7   1      229.94      232.95      2.77 o 
   6   7   1        3.23        3.46      0.50 o 
   7   7   1       47.86       48.32      1.19 o 
   8   7   1       22.27       16.79      1.05 o 
   9   7   1        0.28        0.14      0.62 o 
  10   7   1        0.24       -0.30      0.43 o 
  11   7   1        0.02       -0.26      0.48 o 
  -5   8   1        3.92        3.63      0.46 o 
  -4   8   1        0.02       -0.30      0.30 o 
  -3   8   1        0.23       -0.31      0.31 o 
  -2   8   1        3.93        3.66      0.41 o 
  -1   8   1       26.24       25.43      0.79 o 
   0   8   1       37.07       29.75      0.74 o 
   1   8   1      228.63      219.24      2.83 o 
   2   8   1        1.62        0.92      0.25 o 
   3   8   1        2.24        1.73      0.24 o 
   4   8   1        4.62        5.14      0.59 o 
   5   8   1        4.82        6.16      0.39 o 
   6   8   1       41.42       42.72      0.99 o 
   7   8   1       13.35       15.41      0.64 o 
   8   8   1        3.82        3.00      0.69 o 
   9   8   1        5.06        4.50      0.76 o 
  10   8   1        0.32        0.48      0.63 o 
  11   8   1        4.79        4.40      1.03 o 
  -4   9   1        0.07        0.18      0.40 o 
  -3   9   1       13.65       14.42      0.71 o 
  -2   9   1        1.32        1.12      0.37 o 
  -1   9   1        0.19        0.24      0.30 o 
   0   9   1        2.18        2.28      0.37 o 
   1   9   1       28.28       25.81      0.81 o 
   2   9   1        9.08        6.22      0.46 o 
   3   9   1       23.16       18.75      0.61 o 
   4   9   1       21.83       23.67      0.80 o 
   5   9   1        0.52        0.94      0.29 o 
   6   9   1        4.01        3.38      0.40 o 
   7   9   1        7.67        7.91      0.54 o 
   8   9   1        0.08        0.66      0.57 o 
   9   9   1        5.25        3.94      0.81 o 
  10   9   1        0.51        0.87      0.61 o 
  -2  10   1        2.68        2.06      0.44 o 
  -1  10   1        3.59        5.03      0.49 o 
   0  10   1       15.17       14.09      1.00 o 
   1  10   1        7.28        6.13      0.50 o 
   2  10   1       17.74       18.76      0.91 o 
   3  10   1        0.51        0.10      0.36 o 
   4  10   1        7.33        8.07      0.85 o 
   5  10   1        5.38        5.13      0.52 o 
   6  10   1        0.66        0.55      0.37 o 
   7  10   1        0.01       -0.34      0.50 o 
   8  10   1       13.00       13.40      1.06 o 
   9  10   1        0.71        0.70      0.63 o 
  10  10   1        0.20        1.02      0.71 o 
  -1  11   1        2.94        2.98      0.50 o 
   0  11   1        7.38        7.22      0.57 o 
   1  11   1        2.66        2.92      0.46 o 
   2  11   1        0.08       -0.06      0.36 o 
   3  11   1        9.04       12.05      0.78 o 
   4  11   1        0.05        0.41      0.45 o 
   5  11   1       18.34       18.80      0.87 o 
   6  11   1       25.99       30.61      1.26 o 
   7  11   1        5.61        4.60      1.13 o 
   8  11   1        2.32        2.58      1.07 o 
   9  11   1        1.26        0.79      0.68 o 
   2  12   1        4.10        6.48      0.70 o 
   3  12   1        1.29        1.39      0.54 o 
   4  12   1        2.23        2.90      0.61 o 
   5  12   1        6.96        6.01      0.64 o 
   6  12   1        3.55        3.19      0.81 o 
   7  12   1       12.18       13.71      1.60 o 
  -7 -11   2       16.55       20.80      2.29 o 
  -6 -11   2        5.76        6.84      0.66 o 
  -5 -11   2        0.94        1.57      0.49 o 
  -4 -11   2        2.89        4.65      0.55 o 
  -3 -11   2        0.66        1.19      0.42 o 
  -2 -11   2        1.00        1.25      0.41 o 
  -1 -11   2        3.31        3.71      0.48 o 
   0 -11   2        0.45        0.33      0.38 o 
  -9 -10   2        0.93        1.06      1.02 o 
  -8 -10   2        8.49       12.12      1.50 o 
  -7 -10   2        2.21        3.71      0.66 o 
  -6 -10   2       13.78       12.41      0.85 o 
  -5 -10   2       18.11       18.71      0.96 o 
  -4 -10   2       24.07       27.56      1.08 o 
  -3 -10   2        0.57        0.44      0.32 o 
  -2 -10   2        0.08        0.04      0.33 o 
  -1 -10   2        0.12       -0.17      0.31 o 
   0 -10   2        0.01       -0.20      0.31 o 
   1 -10   2        1.00        0.13      0.33 o 
   2 -10   2        9.32       10.32      0.60 o 
 -10  -9   2        0.51       -0.38      0.91 o 
  -9  -9   2        9.98       11.58      1.07 o 
  -8  -9   2       11.70       16.18      1.11 o 
  -7  -9   2        4.26        4.80      0.55 o 
  -6  -9   2        0.54       -0.13      0.53 o 
  -5  -9   2       14.04       11.89      0.77 o 
  -4  -9   2        4.09        4.92      0.54 o 
  -3  -9   2        0.75        1.09      0.33 o 
  -2  -9   2        9.10       10.17      0.49 o 
  -1  -9   2        0.10        0.54      0.31 o 
   0  -9   2        0.48        0.18      0.29 o 
   1  -9   2        2.78        2.49      0.38 o 
   2  -9   2        2.47        2.45      0.37 o 
   3  -9   2        1.33        1.25      0.35 o 
 -10  -8   2        1.11        1.95      1.06 o 
  -9  -8   2        0.27        0.10      0.69 o 
  -8  -8   2        6.44        8.94      0.88 o 
  -7  -8   2        0.27       -0.22      0.33 o 
  -6  -8   2        0.14       -0.31      0.31 o 
  -5  -8   2        2.62        3.35      0.46 o 
  -4  -8   2       29.60       30.59      1.02 o 
  -3  -8   2       25.26       22.74      0.82 o 
  -2  -8   2      103.68       95.53      1.43 o 
  -1  -8   2       11.24        8.97      0.35 o 
   0  -8   2        8.02        8.10      0.38 o 
   1  -8   2       56.37       51.28      1.21 o 
   2  -8   2       27.52       27.30      0.65 o 
   3  -8   2        4.16        3.84      0.61 o 
   4  -8   2        0.14        0.11      0.29 o 
   5  -8   2        0.00        0.03      0.32 o 
 -10  -7   2        0.66        2.30      0.69 o 
  -9  -7   2        3.88        1.99      0.64 o 
  -8  -7   2        0.59       -0.59      0.97 o 
  -7  -7   2       53.80       55.95      1.34 o 
  -6  -7   2       81.50       72.32      1.49 o 
  -5  -7   2       13.27       13.83      0.63 o 
  -4  -7   2      503.05      516.14      7.19 o 
  -3  -7   2      374.98      359.68      3.80 o 
  -2  -7   2       57.61       57.07      0.92 o 
  -1  -7   2        2.93        3.93      0.26 o 
   0  -7   2        1.00        1.21      0.18 o 
   1  -7   2       15.92       15.35      0.69 o 
   2  -7   2       61.26       57.49      1.03 o 
   3  -7   2       21.07       20.32      0.54 o 
   4  -7   2        3.73        3.30      0.33 o 
   5  -7   2        1.97        1.41      0.36 o 
   6  -7   2        1.45        0.87      0.38 o 
 -11  -6   2        3.81        7.20      1.89 o 
 -10  -6   2        8.22        6.10      1.20 o 
  -9  -6   2        2.80        1.32      0.61 o 
  -8  -6   2        3.26        3.54      0.68 o 
  -7  -6   2        3.21        3.42      0.44 o 
  -6  -6   2        4.83        2.86      0.39 o 
  -5  -6   2        0.04       -0.22      0.22 o 
  -4  -6   2       40.19       40.93      0.77 o 
  -3  -6   2      473.34      443.11      4.70 o 
  -2  -6   2       19.42       18.73      0.51 o 
  -1  -6   2      446.14      453.49      4.79 o 
   0  -6   2        0.75        0.80      0.16 o 
   1  -6   2        9.07        8.39      0.30 o 
   2  -6   2       18.80       19.32      0.45 o 
   3  -6   2        0.18       -0.09      0.18 o 
   4  -6   2        1.98        1.91      0.25 o 
   5  -6   2        1.31        0.52      0.28 o 
   6  -6   2       12.29       11.49      0.67 o 
   7  -6   2        9.93       10.16      0.58 o 
 -11  -5   2        0.73        1.62      1.25 o 
 -10  -5   2        1.97        2.68      0.73 o 
  -9  -5   2        9.10        9.70      0.90 o 
  -8  -5   2        0.69        0.51      0.52 o 
  -7  -5   2       15.73       16.52      1.27 o 
  -6  -5   2        0.05       -0.18      0.18 o 
  -5  -5   2        8.80        5.42      0.26 o 
  -4  -5   2      106.05      107.70      1.30 o 
  -3  -5   2       90.40       96.99      1.26 o 
  -2  -5   2       10.97       12.77      0.32 o 
  -1  -5   2       86.56      107.64      1.19 o 
   0  -5   2       13.32       15.18      0.34 o 
   1  -5   2        7.95        7.01      0.24 o 
   2  -5   2        0.35        0.39      0.13 o 
   3  -5   2        9.19       11.21      0.34 o 
   4  -5   2       13.64       15.84      0.47 o 
   5  -5   2       53.03       53.34      0.86 o 
   6  -5   2       22.59       24.63      0.95 o 
   7  -5   2       19.58       21.82      0.74 o 
   8  -5   2        4.32        4.08      0.46 o 
 -11  -4   2        4.29        3.76      0.61 o 
 -10  -4   2        1.66        2.47      0.70 o 
  -9  -4   2        0.60       -0.43      0.43 o 
  -8  -4   2        1.96        1.31      0.56 o 
  -7  -4   2       14.47       15.57      0.53 o 
  -6  -4   2       18.56       15.27      0.48 o 
  -5  -4   2        4.55        6.73      0.29 o 
  -4  -4   2        6.81        6.10      0.24 o 
  -3  -4   2      209.95      243.53      2.32 o 
  -2  -4   2      134.96      134.24      1.44 o 
  -1  -4   2      952.80      982.59      9.11 o 
   0  -4   2      680.96      699.53      7.11 o 
   1  -4   2       26.27       22.74      0.41 o 
   2  -4   2        1.61        1.06      0.11 o 
   3  -4   2       14.05       12.36      0.30 o 
   4  -4   2        0.30        0.28      0.15 o 
   5  -4   2        5.48        5.06      0.28 o 
   6  -4   2       61.77       62.92      0.99 o 
   7  -4   2       28.13       29.33      0.82 o 
   8  -4   2        6.60        6.71      0.57 o 
 -11  -3   2        2.12        1.02      0.71 o 
 -10  -3   2        0.22       -0.54      0.65 o 
  -9  -3   2        1.57        0.53      0.64 o 
  -8  -3   2       85.15       84.89      1.91 o 
  -7  -3   2      105.41       95.10      1.42 o 
  -6  -3   2        0.51        0.03      0.20 o 
  -5  -3   2       77.43       81.29      1.00 o 
  -4  -3   2        5.43        1.99      0.19 o 
  -3  -3   2      538.07      608.38      5.77 o 
  -2  -3   2        0.46        0.17      0.08 o 
  -1  -3   2      506.37      494.54      4.65 o 
   0  -3   2       32.91       38.06      0.44 o 
   1  -3   2      133.88      132.93      1.55 o 
   2  -3   2       29.78       26.44      0.40 o 
   3  -3   2        3.51        4.80      0.18 o 
   4  -3   2        0.97        1.42      0.14 o 
   5  -3   2       21.31       20.79      0.46 o 
   6  -3   2        0.78        0.67      0.20 o 
   7  -3   2        0.59        0.20      0.26 o 
   8  -3   2        0.03        0.15      0.27 o 
   9  -3   2        1.91        2.17      0.38 o 
 -11  -2   2        5.29        4.33      0.76 o 
 -10  -2   2        0.06       -0.41      0.41 o 
  -9  -2   2       19.28       18.25      1.13 o 
  -8  -2   2      223.83      214.48      3.26 o 
  -7  -2   2        4.36        5.50      0.53 o 
  -6  -2   2        4.51        3.48      0.27 o 
  -5  -2   2        0.05        0.51      0.16 o 
  -4  -2   2      875.80      975.75      8.58 o 
  -3  -2   2     2220.34     2339.57     21.46 o 
  -2  -2   2      377.47      333.05      3.20 o 
  -1  -2   2        2.02        3.42      0.14 o 
   0  -2   2      212.48      217.76      2.49 o 
   1  -2   2        0.00        0.52      0.19 o 
   2  -2   2       61.17       67.42      0.78 o 
   3  -2   2      110.28      121.23      1.25 o 
   4  -2   2       75.96       76.61      0.84 o 
   5  -2   2       14.09       14.18      0.37 o 
   6  -2   2        0.07        0.00      0.17 o 
   7  -2   2       45.67       44.52      0.88 o 
   8  -2   2        4.21        4.21      0.41 o 
   9  -2   2        0.01       -0.11      0.32 o 
  10  -2   2        0.36        0.56      0.35 o 
 -10  -1   2        7.42       10.06      1.09 o 
  -9  -1   2        5.11        4.46      0.52 o 
  -8  -1   2      225.74      242.98      3.62 o 
  -7  -1   2        0.52        0.58      0.32 o 
  -6  -1   2       26.86       23.49      0.51 o 
  -5  -1   2       29.76       29.03      0.55 o 
  -4  -1   2        0.04        1.24      0.14 o 
  -3  -1   2        0.68        1.09      0.14 o 
  -2  -1   2      170.22      167.02      1.50 o 
  -1  -1   2       71.97       75.47      0.67 o 
   0  -1   2      188.82      184.62      1.81 o 
   1  -1   2      130.37      140.55      3.86 o 
   2  -1   2      373.54      394.69      3.98 o 
   3  -1   2     2726.96     2894.19     26.75 o 
   4  -1   2       18.06       18.69      0.33 o 
   5  -1   2      135.86      140.90      1.44 o 
   6  -1   2      120.42      121.05      1.45 o 
   7  -1   2       34.40       31.95      0.66 o 
   8  -1   2        1.27        0.92      0.30 o 
   9  -1   2        2.88        3.15      0.40 o 
  10  -1   2        0.40       -0.20      0.35 o 
 -10   0   2        0.00       -0.41      0.41 o 
  -9   0   2        0.90        0.37      0.33 o 
  -8   0   2        9.04       10.10      0.54 o 
  -7   0   2       29.85       31.70      0.90 o 
  -6   0   2       63.89       64.75      0.91 o 
  -5   0   2      108.45       99.07      1.39 o 
  -4   0   2        0.00        0.05      0.12 o 
  -3   0   2       47.58       56.14      0.64 o 
  -2   0   2     2714.17     2615.14     20.23 o 
  -1   0   2     4952.35     4619.85     35.67 o 
   0   0   2      555.59      569.30      4.48 o 
   1   0   2     6095.13     5796.40     82.31 o 
   2   0   2     4795.01     4700.74     49.46 o 
   3   0   2      783.14      769.53      6.69 o 
   4   0   2      142.33      174.11      1.66 o 
   5   0   2      189.08      196.33      1.91 o 
   6   0   2       99.72       91.28      1.07 o 
   7   0   2       69.03       73.82      0.98 o 
   8   0   2        5.07        4.82      0.40 o 
   9   0   2        0.09        0.28      0.31 o 
  10   0   2        0.03       -0.34      0.34 o 
  11   0   2        2.19        3.22      0.59 o 
 -10   1   2        0.21        0.73      0.48 o 
  -9   1   2        0.35        0.93      0.37 o 
  -8   1   2        7.69        8.60      0.45 o 
  -7   1   2        0.09        0.06      0.27 o 
  -6   1   2        8.30       10.47      0.50 o 
  -5   1   2       52.89       54.16      0.81 o 
  -4   1   2       35.37       35.45      0.58 o 
  -3   1   2       13.96       12.77      0.28 o 
  -2   1   2       41.06       48.16      0.54 o 
  -1   1   2      124.12      132.30      1.13 o 
   0   1   2      193.10      200.44      1.62 o 
   1   1   2      268.04      265.43      2.23 o 
   2   1   2     6246.17     6069.91     50.86 o 
   3   1   2     2185.46     2171.69     16.69 o 
   4   1   2      996.94     1070.05      8.31 o 
   5   1   2      104.21      111.02      1.12 o 
   6   1   2       77.15       73.50      0.92 o 
   7   1   2       22.56       23.79      0.51 o 
   8   1   2        0.72        0.98      0.25 o 
   9   1   2        3.74        4.04      0.41 o 
  10   1   2        0.49        0.53      0.46 o 
  11   1   2        5.70        5.50      0.57 o 
  -9   2   2        0.24       -0.36      0.36 o 
  -8   2   2       31.90       32.24      0.88 o 
  -7   2   2       53.23       55.79      0.98 o 
  -6   2   2        9.69        8.40      0.39 o 
  -5   2   2       59.56       62.22      0.86 o 
  -4   2   2        0.00        0.15      0.13 o 
  -3   2   2       82.84       75.23      1.16 o 
  -2   2   2     1067.60     1114.63     10.34 o 
  -1   2   2      127.27      158.74      1.42 o 
   0   2   2    14190.38    13014.44    105.64 o 
   1   2   2     2303.90     2222.41     18.28 o 
   2   2   2      646.75      642.32      4.40 o 
   3   2   2      169.98      152.61      1.24 o 
   4   2   2       17.82       16.66      0.27 o 
   5   2   2       89.20      102.80      0.99 o 
   6   2   2      130.63      130.66      1.25 o 
   7   2   2       18.17       16.49      0.45 o 
   8   2   2        9.45        7.35      0.39 o 
   9   2   2        2.13        1.57      0.30 o 
  10   2   2        8.99       10.76      0.60 o 
  11   2   2       24.30       26.77      0.95 o 
  -9   3   2        3.53        3.00      0.49 o 
  -8   3   2        2.17        2.15      0.42 o 
  -7   3   2        4.45        4.73      0.46 o 
  -6   3   2        0.56        0.28      0.25 o 
  -5   3   2       14.05       13.41      0.41 o 
  -4   3   2        8.29        9.42      0.31 o 
  -3   3   2       39.54       41.65      0.59 o 
  -2   3   2        0.17       -0.05      0.10 o 
  -1   3   2      367.10      366.17      3.11 o 
   0   3   2      204.89      207.34      1.91 o 
   1   3   2     3720.35     3643.00     28.23 o 
   2   3   2       77.35       60.76      0.57 o 
   3   3   2      647.05      648.67      4.67 o 
   4   3   2      126.00      119.23      1.15 o 
   5   3   2       26.43       30.63      0.39 o 
   6   3   2       31.79       31.05      0.43 o 
   7   3   2      142.82      143.31      1.35 o 
   8   3   2      121.68      118.82      1.63 o 
   9   3   2       11.92        9.93      0.46 o 
  10   3   2        2.07        1.88      0.34 o 
  11   3   2       19.14       22.66      0.96 o 
  -8   4   2        2.66        2.10      0.46 o 
  -7   4   2        0.38        0.44      0.34 o 
  -6   4   2       26.85       29.72      0.86 o 
  -5   4   2        8.13        7.28      0.39 o 
  -4   4   2       24.09       26.12      0.61 o 
  -3   4   2       50.83       46.07      0.67 o 
  -2   4   2       92.46       87.80      1.00 o 
  -1   4   2        0.01        0.12      0.09 o 
   0   4   2       32.56       34.87      0.43 o 
   1   4   2     1583.76     1658.17     13.45 o 
   2   4   2       18.35       27.81      0.41 o 
   3   4   2       25.27       32.40      0.43 o 
   4   4   2       30.00       24.85      0.36 o 
   5   4   2        5.53        5.77      0.20 o 
   6   4   2      113.28      101.61      1.10 o 
   7   4   2      161.08      154.66      1.39 o 
   8   4   2        1.55        1.49      0.28 o 
   9   4   2        6.26        5.60      0.38 o 
  10   4   2        2.27        2.31      0.36 o 
  11   4   2        2.54        1.83      0.98 o 
  -8   5   2        0.28        0.43      0.60 o 
  -7   5   2        0.44        0.26      0.39 o 
  -6   5   2       37.64       36.22      0.98 o 
  -5   5   2       12.15       12.20      0.56 o 
  -4   5   2      202.82      196.24      2.66 o 
  -3   5   2       68.13       65.93      0.89 o 
  -2   5   2       76.85       71.43      1.04 o 
  -1   5   2       12.01       11.29      0.30 o 
   0   5   2        8.76        8.11      0.27 o 
   1   5   2       16.48       17.50      0.35 o 
   2   5   2      198.37      202.45      1.96 o 
   3   5   2       12.69        8.85      0.24 o 
   4   5   2        4.85        5.12      0.34 o 
   5   5   2        4.82        3.31      0.29 o 
   6   5   2       27.02       29.45      0.52 o 
   7   5   2      128.76      132.21      1.40 o 
   8   5   2       49.10       47.95      1.12 o 
   9   5   2        7.28        9.36      0.51 o 
  10   5   2        9.97       10.71      0.95 o 
  11   5   2        1.90        1.11      0.57 o 
  12   5   2        1.39        0.52      1.11 o 
  -7   6   2        0.03       -0.34      0.34 o 
  -6   6   2        0.13        0.12      0.35 o 
  -5   6   2        3.36        3.51      0.42 o 
  -4   6   2       32.98       34.25      0.87 o 
  -3   6   2      438.52      429.43      5.15 o 
  -2   6   2      263.04      258.20      2.55 o 
  -1   6   2       71.37       70.94      0.90 o 
   0   6   2        5.62        6.88      0.28 o 
   1   6   2       35.19       43.49      0.62 o 
   2   6   2       30.16       27.38      0.44 o 
   3   6   2       44.71       52.53      0.60 o 
   4   6   2      171.16      158.34      2.05 o 
   5   6   2       37.94       34.56      0.54 o 
   6   6   2        4.78        4.82      0.29 o 
   7   6   2      104.09      101.81      1.38 o 
   8   6   2        6.07        4.49      0.40 o 
   9   6   2        1.17        1.94      0.46 o 
  10   6   2        2.15        1.22      0.48 o 
  11   6   2       29.35       36.62      2.25 o 
  12   6   2        0.17        0.86      1.10 o 
  -6   7   2        0.17        0.33      0.39 o 
  -5   7   2       14.57       13.89      0.66 o 
  -4   7   2       15.85       15.74      0.75 o 
  -3   7   2        0.89        0.74      0.30 o 
  -2   7   2        0.23       -0.28      0.28 o 
  -1   7   2       29.86       26.20      0.53 o 
   0   7   2        4.61        3.07      0.36 o 
   1   7   2        2.88        3.17      0.24 o 
   2   7   2        0.71        0.43      0.19 o 
   3   7   2       40.95       39.09      0.61 o 
   4   7   2       51.44       57.98      0.83 o 
   5   7   2        1.99        1.59      0.20 o 
   6   7   2      199.96      202.39      2.73 o 
   7   7   2      178.77      181.33      2.56 o 
   8   7   2        0.07       -0.30      0.37 o 
   9   7   2       13.65       13.05      0.76 o 
  10   7   2        0.07       -0.16      0.42 o 
  11   7   2        4.29        4.36      0.65 o 
  -5   8   2        4.24        5.12      0.51 o 
  -4   8   2        4.01        4.43      0.45 o 
  -3   8   2        5.83        6.00      0.45 o 
  -2   8   2       11.62       12.20      0.63 o 
  -1   8   2       23.78       23.34      0.98 o 
   0   8   2        0.46        0.13      0.28 o 
   1   8   2       15.08       16.61      0.51 o 
   2   8   2       63.46       54.38      0.92 o 
   3   8   2        0.67        1.35      0.25 o 
   4   8   2        3.23        3.13      0.38 o 
   5   8   2        2.77        2.00      0.30 o 
   6   8   2       38.88       38.51      0.94 o 
   7   8   2      116.71      111.79      1.84 o 
   8   8   2      144.17      151.90      3.86 o 
   9   8   2        1.20        1.15      0.59 o 
  10   8   2        1.79        1.92      0.71 o 
  11   8   2        2.53        1.90      0.72 o 
  -4   9   2        5.16        6.60      0.60 o 
  -3   9   2        0.56       -0.18      0.37 o 
  -2   9   2        0.02        0.55      0.37 o 
  -1   9   2        0.58        0.09      0.34 o 
   0   9   2       14.17       14.30      0.64 o 
   1   9   2        5.40        7.69      0.50 o 
   2   9   2        0.88        0.73      0.30 o 
   3   9   2       17.45       13.88      0.52 o 
   4   9   2       20.48       17.73      0.70 o 
   5   9   2        4.20        4.44      0.45 o 
   6   9   2       34.90       35.66      1.32 o 
   7   9   2        0.55       -0.03      0.38 o 
   8   9   2        0.74        0.44      0.55 o 
   9   9   2        0.00        0.32      0.58 o 
  10   9   2        0.31        1.21      0.68 o 
  11   9   2        1.41        2.04      1.02 o 
  -2  10   2        0.19       -0.18      0.37 o 
  -1  10   2        0.08       -0.10      0.35 o 
   0  10   2        2.60        2.81      0.42 o 
   1  10   2        2.68        1.96      0.58 o 
   2  10   2       16.16       18.03      0.75 o 
   3  10   2        1.75        1.77      0.37 o 
   4  10   2        0.68        0.31      0.39 o 
   5  10   2        2.82        1.93      0.51 o 
   6  10   2        0.20        0.02      0.32 o 
   7  10   2        0.87        0.06      0.50 o 
   8  10   2        1.07        0.97      0.61 o 
   9  10   2        4.88        4.53      0.83 o 
  10  10   2        0.00       -0.39      0.60 o 
  -1  11   2        0.69        0.55      0.41 o 
   0  11   2        0.29        1.10      0.40 o 
   1  11   2        0.01        0.36      0.37 o 
   2  11   2        0.09        0.59      0.43 o 
   3  11   2        0.49        0.15      0.44 o 
   4  11   2        3.46        2.99      0.56 o 
   5  11   2        1.86        2.61      0.55 o 
   6  11   2       13.80       14.96      0.95 o 
   7  11   2        0.11       -0.30      0.52 o 
   8  11   2        1.48        1.07      1.68 o 
   9  11   2        0.60       -0.14      0.64 o 
   2  12   2       12.69       18.07      1.00 o 
   3  12   2        1.56        1.81      0.55 o 
   4  12   2       24.59       26.28      1.18 o 
   5  12   2       11.59       10.99      1.13 o 
   6  12   2        5.87        2.95      1.07 o 
   7  12   2        2.29        3.45      1.14 o 
  -6 -11   3        0.84        0.23      0.55 o 
  -5 -11   3        4.73        3.63      0.85 o 
  -4 -11   3        3.21        3.83      0.53 o 
  -3 -11   3        2.95        4.68      0.52 o 
  -2 -11   3        0.37        0.25      0.38 o 
  -1 -11   3        0.14       -0.19      0.34 o 
  -8 -10   3        0.97       -0.07      0.86 o 
  -7 -10   3        4.58        5.02      0.72 o 
  -6 -10   3        3.29        3.19      0.93 o 
  -5 -10   3        7.11        6.91      0.71 o 
  -4 -10   3        2.22        1.21      0.59 o 
  -3 -10   3        2.17        3.48      0.79 o 
  -2 -10   3       27.84       33.19      0.87 o 
  -1 -10   3        3.14        3.39      0.42 o 
   0 -10   3        0.68        0.36      0.33 o 
   1 -10   3        2.01        2.62      0.50 o 
  -9  -9   3        1.72        1.25      1.02 o 
  -8  -9   3        1.81        6.21      1.23 o 
  -7  -9   3        0.25        1.13      0.51 o 
  -6  -9   3        0.01        0.22      0.44 o 
  -5  -9   3       14.04       18.33      0.92 o 
  -4  -9   3       16.05       12.77      0.75 o 
  -3  -9   3        0.98        2.17      0.44 o 
  -2  -9   3        2.85        1.60      0.33 o 
  -1  -9   3        1.96        0.80      0.35 o 
   0  -9   3        0.08        0.04      0.31 o 
   1  -9   3       10.87       10.62      0.53 o 
   2  -9   3        2.50        1.99      0.35 o 
   3  -9   3        0.31       -0.28      0.37 o 
 -10  -8   3        1.12        2.24      1.68 o 
  -9  -8   3        0.34        0.45      0.59 o 
  -8  -8   3        0.45        0.35      0.54 o 
  -7  -8   3       10.08        8.05      0.61 o 
  -6  -8   3       18.09       18.55      0.77 o 
  -5  -8   3       25.36       24.62      1.01 o 
  -4  -8   3       54.71       56.04      1.45 o 
  -3  -8   3       21.02       18.60      0.80 o 
  -2  -8   3       12.33       14.63      0.49 o 
  -1  -8   3       13.09       13.08      0.45 o 
   0  -8   3       34.42       36.40      0.65 o 
   1  -8   3        5.97        4.69      0.30 o 
   2  -8   3        3.42        3.12      0.32 o 
   3  -8   3        1.89        2.65      0.31 o 
   4  -8   3        1.45        1.11      0.54 o 
 -10  -7   3        6.41        8.98      1.03 o 
  -9  -7   3        3.56        1.94      0.65 o 
  -8  -7   3        0.19        0.10      0.50 o 
  -7  -7   3        1.14        0.56      0.39 o 
  -6  -7   3        4.03        5.44      0.48 o 
  -5  -7   3      137.24      145.19      2.35 o 
  -4  -7   3       48.30       54.56      1.17 o 
  -3  -7   3       16.16       13.91      0.59 o 
  -2  -7   3       77.06       80.28      1.16 o 
  -1  -7   3       18.68       14.98      0.43 o 
   0  -7   3        3.05        2.44      0.22 o 
   1  -7   3        4.81        5.29      0.25 o 
   2  -7   3        3.58        4.85      0.29 o 
   3  -7   3       61.62       62.07      0.97 o 
   4  -7   3        3.17        3.57      0.28 o 
   5  -7   3        1.63        1.71      0.47 o 
   6  -7   3        0.05        0.17      0.39 o 
 -10  -6   3        9.21       11.49      1.07 o 
  -9  -6   3       10.71        9.13      0.95 o 
  -8  -6   3       28.16       23.72      2.01 o 
  -7  -6   3       11.36       10.16      0.67 o 
  -6  -6   3       89.63       79.60      1.57 o 
  -5  -6   3        0.26        1.27      0.34 o 
  -4  -6   3       66.97       64.94      1.23 o 
  -3  -6   3      344.44      333.65      3.64 o 
  -2  -6   3      418.08      417.94      4.09 o 
  -1  -6   3        4.26        5.05      0.28 o 
   0  -6   3        4.33        6.08      0.25 o 
   1  -6   3        1.43        1.39      0.16 o 
   2  -6   3       23.10       22.14      0.45 o 
   3  -6   3      136.51      138.36      1.69 o 
   4  -6   3        0.46        0.13      0.19 o 
   5  -6   3        2.66        2.41      0.26 o 
   6  -6   3        0.99        0.92      0.34 o 
   7  -6   3        1.91        1.78      0.41 o 
 -11  -5   3        8.40       11.10      1.68 o 
 -10  -5   3        6.11        9.08      1.01 o 
  -9  -5   3        0.41       -0.34      0.62 o 
  -8  -5   3       27.19       24.09      2.03 o 
  -7  -5   3      127.19      112.38      2.04 o 
  -6  -5   3        1.61        1.88      0.34 o 
  -5  -5   3        3.88        5.38      0.28 o 
  -4  -5   3      169.14      159.42      1.80 o 
  -3  -5   3      145.20      138.02      1.68 o 
  -2  -5   3      104.27      103.17      1.28 o 
  -1  -5   3       15.46       14.05      0.36 o 
   0  -5   3       95.54       85.86      1.06 o 
   1  -5   3       14.97       16.37      0.30 o 
   2  -5   3       23.14       26.38      0.44 o 
   3  -5   3       24.81       26.55      0.48 o 
   4  -5   3        0.00        0.02      0.17 o 
   5  -5   3        0.01        0.26      0.21 o 
   6  -5   3       41.67       40.88      0.89 o 
   7  -5   3       23.65       22.98      0.75 o 
 -11  -4   3        0.16        0.20      0.65 o 
 -10  -4   3        1.45        0.83      0.61 o 
  -9  -4   3        3.33        3.81      1.27 o 
  -8  -4   3        7.86        6.87      0.75 o 
  -7  -4   3        0.82        1.00      0.34 o 
  -6  -4   3        0.85        0.35      0.16 o 
  -5  -4   3        0.02        0.03      0.13 o 
  -4  -4   3      108.30      105.91      1.28 o 
  -3  -4   3       44.33       44.49      0.68 o 
  -2  -4   3        7.35        4.09      0.23 o 
  -1  -4   3       40.16       43.87      0.58 o 
   0  -4   3        1.98        2.33      0.17 o 
   1  -4   3       17.56       19.18      0.46 o 
   2  -4   3      295.20      306.22      3.46 o 
   3  -4   3       32.00       32.70      0.45 o 
   4  -4   3      167.63      166.24      1.92 o 
   5  -4   3       52.58       48.71      0.76 o 
   6  -4   3        0.02       -0.12      0.20 o 
   7  -4   3       36.86       37.03      0.90 o 
   8  -4   3       18.42       20.41      0.74 o 
 -11  -3   3        2.50        1.62      1.13 o 
 -10  -3   3        1.41        2.23      0.95 o 
  -9  -3   3        0.86        0.81      0.77 o 
  -8  -3   3       51.27       45.65      1.66 o 
  -7  -3   3        0.12       -0.13      0.23 o 
  -6  -3   3       22.27       20.85      0.80 o 
  -5  -3   3       56.94       67.53      0.96 o 
  -4  -3   3      122.16      145.67      1.98 o 
  -3  -3   3       51.18       52.05      0.71 o 
  -2  -3   3        4.44        2.24      0.13 o 
  -1  -3   3      429.99      422.38      4.30 o 
   0  -3   3       64.72       85.20      0.96 o 
   1  -3   3        4.51        7.50      0.17 o 
   2  -3   3      324.22      352.60      3.94 o 
   3  -3   3      193.31      193.73      2.04 o 
   4  -3   3       76.60       77.11      0.93 o 
   5  -3   3       19.45       18.91      0.43 o 
   6  -3   3        7.39        7.60      0.33 o 
   7  -3   3        0.11        0.04      0.21 o 
   8  -3   3        8.15        8.20      0.45 o 
   9  -3   3        0.28       -0.05      0.29 o 
 -10  -2   3        0.01       -0.42      0.57 o 
  -9  -2   3       46.51       45.32      1.73 o 
  -8  -2   3        0.52        0.29      0.48 o 
  -7  -2   3       98.27       96.63      1.78 o 
  -6  -2   3        0.10        0.06      0.21 o 
  -5  -2   3        6.62        4.98      0.33 o 
  -4  -2   3        0.17        0.12      0.12 o 
  -3  -2   3       28.95       32.51      0.49 o 
  -2  -2   3      218.09      213.69      2.00 o 
  -1  -2   3      187.77      173.72      1.60 o 
   0  -2   3      714.36      732.58      7.97 o 
   1  -2   3      361.13      342.41      9.06 o 
   2  -2   3      110.37      116.05      3.60 o 
   3  -2   3       17.22       20.22      0.42 o 
   4  -2   3       20.73       22.13      0.38 o 
   5  -2   3       26.26       26.49      0.49 o 
   6  -2   3       65.55       57.80      0.86 o 
   7  -2   3       11.23       10.39      0.40 o 
   8  -2   3        1.55        1.56      0.37 o 
   9  -2   3        2.45        2.34      0.39 o 
  10  -2   3        0.75        0.81      0.45 o 
 -10  -1   3       15.86       18.55      1.08 o 
  -9  -1   3        7.11        6.73      0.82 o 
  -8  -1   3       71.04       71.41      1.54 o 
  -7  -1   3      344.49      337.58      4.69 o 
  -6  -1   3       56.92       54.62      1.04 o 
  -5  -1   3       83.27       86.65      1.22 o 
  -4  -1   3       25.62       28.18      0.51 o 
  -3  -1   3      108.15       83.34      0.93 o 
  -2  -1   3      123.97      118.16      1.30 o 
  -1  -1   3      437.90      418.16      3.46 o 
   0  -1   3       97.45       97.97      0.91 o 
   1  -1   3     1677.65     1614.82     24.29 o 
   2  -1   3      252.13      239.54      3.44 o 
   3  -1   3      162.14      183.24      2.26 o 
   4  -1   3       10.20        9.43      0.25 o 
   5  -1   3       23.64       26.66      0.48 o 
   6  -1   3       32.91       34.29      0.62 o 
   7  -1   3        0.16        0.81      0.23 o 
   8  -1   3        3.04        2.99      0.39 o 
   9  -1   3        1.89        1.97      0.38 o 
  10  -1   3        2.07        3.51      0.47 o 
 -10   0   3        1.57        0.79      0.52 o 
  -9   0   3        8.69        9.86      0.68 o 
  -8   0   3        5.41        3.67      0.48 o 
  -7   0   3      220.42      221.73      3.30 o 
  -6   0   3       33.26       29.89      0.82 o 
  -5   0   3       39.21       40.44      0.70 o 
  -4   0   3       29.83       35.41      0.57 o 
  -3   0   3      625.90      645.52      5.16 o 
  -2   0   3       28.53       26.26      0.33 o 
  -1   0   3        5.81        8.44      0.18 o 
   0   0   3      653.68      693.51      5.41 o 
   1   0   3     2438.40     2487.06     21.77 o 
   2   0   3     1560.12     1587.52     14.83 o 
   3   0   3      186.32      202.79      2.17 o 
   4   0   3       20.06       17.02      0.33 o 
   5   0   3       82.32       79.80      0.90 o 
   6   0   3       47.64       43.67      0.67 o 
   7   0   3       39.07       39.08      0.72 o 
   8   0   3        6.93        5.80      0.42 o 
   9   0   3       19.85       17.56      0.67 o 
  10   0   3        5.66        7.65      0.55 o 
  11   0   3        0.00       -0.14      0.50 o 
 -10   1   3        0.07        0.44      0.79 o 
  -9   1   3        0.28       -0.42      0.42 o 
  -8   1   3        2.53        2.78      0.38 o 
  -7   1   3        6.63        6.82      0.47 o 
  -6   1   3       53.14       54.44      1.05 o 
  -5   1   3      142.56      139.41      1.46 o 
  -4   1   3       87.62       91.99      1.02 o 
  -3   1   3     1182.06     1266.12     10.95 o 
  -2   1   3       27.89       38.29      0.65 o 
  -1   1   3     3297.16     3262.13     25.40 o 
   0   1   3      141.33      147.72      1.39 o 
   1   1   3      160.23      191.44      1.56 o 
   2   1   3     4876.23     4806.25     35.67 o 
   3   1   3     1524.57     1490.81     10.96 o 
   4   1   3       13.21       24.97      0.39 o 
   5   1   3        4.10        7.73      0.27 o 
   6   1   3        2.77        3.29      0.21 o 
   7   1   3        2.38        2.61      0.22 o 
   8   1   3        2.28        2.40      0.32 o 
   9   1   3        0.38        0.55      0.30 o 
  10   1   3        3.40        3.68      0.45 o 
  11   1   3        0.16        0.52      0.41 o 
  -9   2   3        3.32        3.32      0.83 o 
  -8   2   3        3.70        2.90      0.46 o 
  -7   2   3       38.21       38.39      0.83 o 
  -6   2   3       11.24        9.68      0.44 o 
  -5   2   3        8.81        9.06      0.43 o 
  -4   2   3        6.98        8.39      0.29 o 
  -3   2   3      276.68      306.80      2.90 o 
  -2   2   3     1175.55     1302.65     12.08 o 
  -1   2   3       89.44       74.44      0.75 o 
   0   2   3     7850.82     7466.78     57.87 o 
   1   2   3     1241.69     1238.61     12.04 o 
   2   2   3       19.62       18.57      0.27 o 
   3   2   3      840.82      873.95      6.79 o 
   4   2   3       96.48      120.70      1.04 o 
   5   2   3       54.08       54.75      0.59 o 
   6   2   3        2.22        4.64      0.23 o 
   7   2   3       41.00       35.11      0.62 o 
   8   2   3       89.38       90.04      1.32 o 
   9   2   3        2.92        1.97      0.34 o 
  10   2   3        0.16        0.44      0.34 o 
  11   2   3        8.02        8.19      0.61 o 
  -9   3   3        0.80        0.69      0.49 o 
  -8   3   3        0.06       -0.40      0.40 o 
  -7   3   3       11.33        8.85      0.57 o 
  -6   3   3       24.70       25.37      0.71 o 
  -5   3   3       12.66       11.99      0.48 o 
  -4   3   3      244.03      236.27      3.13 o 
  -3   3   3      112.01      124.49      1.44 o 
  -2   3   3        0.35        1.27      0.15 o 
  -1   3   3      489.05      479.37      4.65 o 
   0   3   3       67.28       71.68      0.80 o 
   1   3   3      379.59      354.80      2.88 o 
   2   3   3       39.51       29.42      0.35 o 
   3   3   3      142.62      130.16      1.16 o 
   4   3   3       25.72       22.91      0.33 o 
   5   3   3       80.00       81.67      1.06 o 
   6   3   3       69.78       63.25      0.76 o 
   7   3   3       35.98       36.64      0.67 o 
   8   3   3        6.31        7.02      0.38 o 
   9   3   3        1.62        2.34      0.31 o 
  10   3   3        0.17        0.36      0.32 o 
  11   3   3        1.55        1.83      0.51 o 
  -8   4   3        0.69        0.35      0.45 o 
  -7   4   3        5.53        6.34      0.53 o 
  -6   4   3       23.91       23.85      0.81 o 
  -5   4   3        0.03       -0.12      0.28 o 
  -4   4   3      118.64      116.01      1.46 o 
  -3   4   3        0.00        0.51      0.18 o 
  -2   4   3       11.70       12.44      0.30 o 
  -1   4   3       89.80       93.84      1.03 o 
   0   4   3       88.56       76.07      0.88 o 
   1   4   3      934.08      913.53      7.94 o 
   2   4   3       17.52       22.48      0.32 o 
   3   4   3       41.69       33.52      0.44 o 
   4   4   3       24.56       25.98      0.38 o 
   5   4   3       10.40       13.22      0.28 o 
   6   4   3        5.64        6.02      0.22 o 
   7   4   3      427.61      416.50      3.51 o 
   8   4   3       17.06       19.36      0.56 o 
   9   4   3        6.45        6.70      0.40 o 
  10   4   3        0.04        0.06      0.31 o 
  11   4   3        0.35        0.36      0.60 o 
  12   4   3        2.02        2.75      1.23 o 
  -7   5   3       15.91       16.31      0.76 o 
  -6   5   3        5.16        5.94      0.50 o 
  -5   5   3        0.26        0.24      0.31 o 
  -4   5   3       18.30       17.25      0.54 o 
  -3   5   3       97.20       92.44      1.15 o 
  -2   5   3        1.82        2.51      0.20 o 
  -1   5   3       35.47       36.95      0.53 o 
   0   5   3        6.20        7.08      0.25 o 
   1   5   3      941.79     1034.85      8.51 o 
   2   5   3      552.20      577.85      5.18 o 
   3   5   3      319.99      330.69      2.91 o 
   4   5   3      119.27      118.41      1.20 o 
   5   5   3      123.47      115.03      1.34 o 
   6   5   3        8.14        9.95      0.34 o 
   7   5   3      124.74      117.55      1.42 o 
   8   5   3       16.28       13.56      0.56 o 
   9   5   3        7.73        6.80      0.52 o 
  10   5   3       23.18       26.74      0.92 o 
  11   5   3        5.08        4.48      0.83 o 
  12   5   3        0.53        1.06      0.65 o 
  -7   6   3        1.74        2.17      0.44 o 
  -6   6   3        3.03        3.03      0.46 o 
  -5   6   3        0.75        0.13      0.32 o 
  -4   6   3        3.63        4.34      0.41 o 
  -3   6   3      119.43      125.30      1.69 o 
  -2   6   3       50.64       50.95      0.78 o 
  -1   6   3       51.39       48.48      0.72 o 
   0   6   3       17.67       17.94      0.39 o 
   1   6   3       36.48       40.95      0.61 o 
   2   6   3        3.24        4.31      0.22 o 
   3   6   3        4.87        5.84      0.22 o 
   4   6   3      125.51      138.76      2.67 o 
   5   6   3       28.13       30.77      0.51 o 
   6   6   3       60.80       61.51      0.90 o 
   7   6   3        6.25        4.81      0.31 o 
   8   6   3      152.55      146.99      2.12 o 
   9   6   3        2.53        2.29      0.46 o 
  10   6   3        2.02        2.00      0.47 o 
  11   6   3        0.06        0.13      0.46 o 
  12   6   3        0.07       -0.14      0.58 o 
  -6   7   3        1.24        1.64      0.52 o 
  -5   7   3        8.30        8.34      0.59 o 
  -4   7   3       12.93       12.17      0.59 o 
  -3   7   3       12.32       12.66      0.75 o 
  -2   7   3       43.96       46.21      1.08 o 
  -1   7   3        1.67        1.33      0.24 o 
   0   7   3       54.68       53.65      0.84 o 
   1   7   3        0.16        0.38      0.18 o 
   2   7   3       19.24       19.03      0.46 o 
   3   7   3       58.81       61.71      0.83 o 
   4   7   3      171.34      188.02      1.99 o 
   5   7   3       68.09       67.66      1.19 o 
   6   7   3       28.95       27.38      0.55 o 
   7   7   3       73.04       74.66      1.27 o 
   8   7   3        0.01       -0.34      0.34 o 
   9   7   3        2.63        2.00      0.47 o 
  10   7   3        4.39        3.11      0.53 o 
  11   7   3        4.24        5.00      0.87 o 
  -5   8   3        0.45        0.72      0.40 o 
  -4   8   3        0.18        0.32      0.35 o 
  -3   8   3       14.18       15.41      0.65 o 
  -2   8   3        8.01        8.52      0.48 o 
  -1   8   3        3.62        3.81      0.47 o 
   0   8   3       68.01       64.35      1.16 o 
   1   8   3        1.27        0.72      0.25 o 
   2   8   3       32.18       25.03      0.66 o 
   3   8   3       27.27       23.90      0.63 o 
   4   8   3        8.60        6.78      0.46 o 
   5   8   3        0.31        0.02      0.28 o 
   6   8   3       12.26       11.96      0.54 o 
   7   8   3       88.27       85.80      2.34 o 
   8   8   3        4.75        4.33      0.75 o 
   9   8   3       13.96       14.73      1.09 o 
  10   8   3        1.57        0.62      1.17 o 
  11   8   3        4.28        5.82      1.46 o 
  -4   9   3        0.24        0.86      0.65 o 
  -3   9   3        2.01        2.12      0.40 o 
  -2   9   3        0.00       -0.37      0.37 o 
  -1   9   3        0.00       -0.35      0.39 o 
   0   9   3        4.36        4.32      0.49 o 
   1   9   3        6.45        5.57      0.46 o 
   2   9   3        5.21        3.34      0.42 o 
   3   9   3       63.35       56.61      1.08 o 
   4   9   3        6.88        5.40      0.47 o 
   5   9   3        0.95        0.49      0.31 o 
   6   9   3        7.50        8.44      0.51 o 
   7   9   3       13.29       12.35      0.95 o 
   8   9   3        0.38        0.47      0.57 o 
   9   9   3        2.15        0.81      0.61 o 
  10   9   3        1.82        2.27      0.76 o 
  11   9   3        0.30        0.45      0.71 o 
  -2  10   3        6.71        9.19      0.66 o 
  -1  10   3        5.63        8.19      0.60 o 
   0  10   3        0.13        0.03      0.35 o 
   1  10   3       55.27       58.14      1.35 o 
   2  10   3       57.68       57.34      1.32 o 
   3  10   3        6.77        5.16      0.56 o 
   4  10   3        0.82       -0.01      0.30 o 
   5  10   3        4.32        3.27      0.51 o 
   6  10   3        1.59        2.38      0.39 o 
   7  10   3        0.63       -0.40      0.40 o 
   8  10   3        3.70        5.58      0.80 o 
   9  10   3        5.57        4.58      0.83 o 
  10  10   3        1.72        1.38      1.38 o 
  -1  11   3        3.63        5.39      0.81 o 
   0  11   3        1.13        1.14      0.55 o 
   1  11   3        9.24        9.88      0.65 o 
   2  11   3        0.89        0.78      0.48 o 
   3  11   3        2.35        2.19      0.53 o 
   4  11   3        0.80       -0.29      0.44 o 
   5  11   3        6.88        6.65      0.68 o 
   6  11   3        0.19        0.71      0.57 o 
   7  11   3        0.11       -0.33      0.85 o 
   8  11   3        0.24        0.78      0.93 o 
   9  11   3        0.50       -0.12      0.62 o 
   1  12   3        0.72        1.50      0.91 o 
   2  12   3        5.13        6.29      0.72 o 
   3  12   3        0.09       -0.05      0.64 o 
   4  12   3        1.74        2.55      0.61 o 
   5  12   3        4.35        5.59      1.32 o 
   6  12   3        0.33        2.13      0.98 o 
   7  12   3        3.70        3.44      1.11 o 
   8  12   3       10.66       11.63      1.60 o 
  -5 -11   4        9.67       10.23      0.82 o 
  -4 -11   4        0.16        0.74      0.48 o 
  -3 -11   4        6.63        8.03      0.61 o 
  -2 -11   4        3.76        2.81      0.75 o 
  -7 -10   4        0.48        0.23      0.63 o 
  -6 -10   4        7.07        7.35      0.75 o 
  -5 -10   4        4.71        6.36      0.69 o 
  -4 -10   4        1.16        2.04      0.51 o 
  -3 -10   4        7.05        8.81      0.67 o 
  -2 -10   4        4.01        5.45      0.54 o 
  -1 -10   4        3.80        4.43      0.40 o 
   0 -10   4        0.03       -0.03      0.33 o 
   1 -10   4        0.60        0.55      0.43 o 
  -8  -9   4        4.37        8.80      1.36 o 
  -7  -9   4       29.33       35.24      1.37 o 
  -6  -9   4       10.51       13.70      0.87 o 
  -5  -9   4        0.53       -0.01      0.46 o 
  -4  -9   4        7.38       10.20      0.70 o 
  -3  -9   4        2.14        2.70      0.45 o 
  -2  -9   4        0.23        0.45      0.35 o 
  -1  -9   4        0.07       -0.25      0.25 o 
   0  -9   4        1.72        2.14      0.28 o 
   1  -9   4        0.15       -0.23      0.23 o 
   2  -9   4        1.08        1.19      0.40 o 
   3  -9   4        0.62        0.03      0.41 o 
  -9  -8   4        5.65        6.92      0.92 o 
  -8  -8   4        0.87       -0.71      0.71 o 
  -7  -8   4        5.49        6.98      0.72 o 
  -6  -8   4        0.00        0.55      0.46 o 
  -5  -8   4       26.70       26.05      1.05 o 
  -4  -8   4       69.60       72.09      1.71 o 
  -3  -8   4       15.83       15.89      1.46 o 
  -2  -8   4        8.10        8.77      0.48 o 
  -1  -8   4       34.75       31.63      0.62 o 
   0  -8   4        1.69        1.61      0.24 o 
   1  -8   4        0.00       -0.15      0.21 o 
   2  -8   4       17.02       19.16      0.50 o 
   3  -8   4       20.43       18.86      0.58 o 
   4  -8   4        5.26        6.15      0.45 o 
 -10  -7   4        0.35        0.31      0.97 o 
  -9  -7   4        1.83        1.57      1.33 o 
  -8  -7   4        0.98        1.76      0.62 o 
  -7  -7   4        0.54        0.58      0.37 o 
  -6  -7   4       12.34       11.31      0.63 o 
  -5  -7   4       70.08       64.10      1.37 o 
  -4  -7   4       34.10       28.39      1.31 o 
  -3  -7   4       22.29       24.75      0.76 o 
  -2  -7   4       62.51       62.99      1.34 o 
  -1  -7   4       11.03       10.59      0.36 o 
   0  -7   4       33.22       33.64      0.63 o 
   1  -7   4       26.48       25.73      0.53 o 
   2  -7   4       61.36       56.58      0.86 o 
   3  -7   4        7.44        7.40      0.45 o 
   4  -7   4        5.48        5.21      0.33 o 
   5  -7   4        0.63        0.65      0.30 o 
 -10  -6   4        0.22        0.79      0.68 o 
  -9  -6   4        0.89        0.80      0.59 o 
  -8  -6   4       11.17       10.36      1.61 o 
  -7  -6   4        0.54        0.55      0.35 o 
  -6  -6   4        1.26        0.99      0.56 o 
  -5  -6   4       12.00       13.24      0.61 o 
  -4  -6   4       24.23       20.54      0.58 o 
  -3  -6   4      325.15      325.50      3.92 o 
  -2  -6   4      195.66      197.03      2.52 o 
  -1  -6   4      123.75      121.39      1.40 o 
   0  -6   4        1.18        0.87      0.16 o 
   1  -6   4        0.03        0.18      0.13 o 
   2  -6   4       36.99       34.01      0.56 o 
   3  -6   4       15.05       14.41      0.37 o 
   4  -6   4        1.40        1.77      0.24 o 
   5  -6   4        6.19        5.04      0.29 o 
   6  -6   4        0.19       -0.34      0.34 o 
 -10  -5   4        4.19        5.13      0.86 o 
  -9  -5   4       17.44       19.54      1.23 o 
  -8  -5   4       20.62       21.19      1.24 o 
  -7  -5   4        5.36        4.86      0.87 o 
  -6  -5   4       11.01        9.53      0.56 o 
  -5  -5   4       20.51       18.34      0.68 o 
  -4  -5   4      151.54      146.84      1.85 o 
  -3  -5   4      170.21      157.53      1.89 o 
  -2  -5   4        0.05       -0.15      0.15 o 
  -1  -5   4        9.56        9.07      0.30 o 
   0  -5   4       66.75       66.73      0.91 o 
   1  -5   4       16.23       14.99      0.30 o 
   2  -5   4       32.43       32.20      0.79 o 
   3  -5   4       93.84       91.25      1.11 o 
   4  -5   4        8.85        9.08      0.31 o 
   5  -5   4        1.47        1.20      0.20 o 
   6  -5   4        6.90        7.91      0.36 o 
   7  -5   4        0.68        0.17      0.45 o 
 -10  -4   4        0.01        0.45      0.64 o 
  -9  -4   4        7.84        6.08      0.84 o 
  -8  -4   4       23.84       22.08      1.23 o 
  -7  -4   4        2.21        1.29      0.36 o 
  -6  -4   4      143.75      125.01      2.12 o 
  -5  -4   4        0.11        0.57      0.17 o 
  -4  -4   4       70.76       67.66      1.02 o 
  -3  -4   4       39.67       38.73      0.69 o 
  -2  -4   4        4.55        6.59      0.25 o 
  -1  -4   4      458.88      500.92      5.66 o 
   0  -4   4      220.44      238.95      2.33 o 
   1  -4   4        0.58        1.27      0.13 o 
   2  -4   4        0.02        0.11      0.12 o 
   3  -4   4        1.65        1.32      0.16 o 
   4  -4   4       82.68       77.31      0.98 o 
   5  -4   4       16.42       15.58      0.40 o 
   6  -4   4        5.69        6.34      0.32 o 
   7  -4   4        5.08        5.71      0.43 o 
   8  -4   4        3.46        4.21      0.49 o 
 -10  -3   4        4.03        4.84      0.85 o 
  -9  -3   4        2.13        2.88      0.94 o 
  -8  -3   4        1.22        0.27      0.74 o 
  -7  -3   4        4.64        3.46      0.64 o 
  -6  -3   4       21.16       18.06      0.54 o 
  -5  -3   4        0.64        1.92      0.20 o 
  -4  -3   4        9.62       13.14      0.35 o 
  -3  -3   4       50.27       55.36      0.71 o 
  -2  -3   4       88.69      108.66      1.31 o 
  -1  -3   4       40.72       40.04      0.51 o 
   0  -3   4       41.92       49.94      0.58 o 
   1  -3   4       72.89       74.35      1.34 o 
   2  -3   4        0.52        0.48      0.44 o 
   3  -3   4      246.68      240.53      2.85 o 
   4  -3   4        3.71        3.46      0.17 o 
   5  -3   4       30.56       30.48      0.58 o 
   6  -3   4       11.20       12.37      0.41 o 
   7  -3   4        2.23        1.85      0.25 o 
   8  -3   4        0.47        0.59      0.27 o 
   9  -3   4        0.01        0.12      0.30 o 
 -10  -2   4        0.73        0.32      0.63 o 
  -9  -2   4        3.46        3.24      0.83 o 
  -8  -2   4        3.62        2.44      0.61 o 
  -7  -2   4       36.52       34.43      2.45 o 
  -6  -2   4       60.97       63.14      1.06 o 
  -5  -2   4       59.09       60.91      0.98 o 
  -4  -2   4      136.73      152.66      1.72 o 
  -3  -2   4       73.58       77.10      0.96 o 
  -2  -2   4      407.40      475.39      4.25 o 
  -1  -2   4     1632.29     1761.38     17.39 o 
   0  -2   4      307.07      300.79      2.82 o 
   1  -2   4      202.23      195.34      2.84 o 
   3  -2   4       62.15       67.30      1.03 o 
   4  -2   4        0.42        0.55      0.10 o 
   5  -2   4       13.68       13.31      0.33 o 
   6  -2   4      113.32      103.32      1.28 o 
   7  -2   4        3.38        2.75      0.33 o 
   8  -2   4        0.64        0.81      0.30 o 
   9  -2   4        5.84        6.93      0.50 o 
 -10  -1   4        0.31        0.51      0.50 o 
  -9  -1   4        6.57        6.80      0.85 o 
  -8  -1   4        7.84        8.15      0.82 o 
  -7  -1   4      210.28      203.72      3.12 o 
  -6  -1   4      161.32      153.73      2.01 o 
  -5  -1   4       31.90       35.51      0.71 o 
  -4  -1   4      141.16      153.99      1.62 o 
  -3  -1   4        8.18        8.19      0.31 o 
  -2  -1   4      164.26      136.49      1.36 o 
  -1  -1   4     1073.22     1016.02      8.81 o 
   0  -1   4       17.45       22.40      0.52 o 
   1  -1   4        0.52        0.04      0.06 o 
   2  -1   4        7.37        6.21      0.51 o 
   3  -1   4        0.63        1.39      0.12 o 
   4  -1   4      220.58      215.92      2.00 o 
   5  -1   4        0.00        0.01      0.15 o 
   6  -1   4        0.17       -0.16      0.16 o 
   7  -1   4       47.68       47.38      0.80 o 
   8  -1   4       12.36       12.39      0.58 o 
   9  -1   4        0.06        0.22      0.31 o 
  10  -1   4        0.43       -0.12      0.35 o 
 -10   0   4        1.30        0.57      0.55 o 
  -9   0   4        0.02       -0.45      0.45 o 
  -8   0   4        8.34       10.11      1.35 o 
  -7   0   4        7.44        8.34      0.69 o 
  -6   0   4        0.65        0.63      0.27 o 
  -5   0   4      125.73      120.05      1.60 o 
  -4   0   4       17.78       14.79      0.40 o 
  -3   0   4      108.46      124.92      1.25 o 
  -2   0   4       12.36       11.55      0.29 o 
  -1   0   4       96.36      101.41      1.10 o 
   0   0   4      929.24      904.91      7.84 o 
   1   0   4      832.86      876.98      8.11 o 
   2   0   4      217.91      218.35      2.10 o 
   3   0   4      147.16      159.80      1.46 o 
   4   0   4        1.31        1.84      0.15 o 
   5   0   4      223.49      231.20      2.37 o 
   6   0   4        9.95       10.23      0.30 o 
   7   0   4       15.76       11.31      0.42 o 
   8   0   4       44.48       47.87      1.15 o 
   9   0   4       11.24       12.10      0.57 o 
  10   0   4        1.32        1.28      0.39 o 
  -9   1   4        2.55        2.66      0.68 o 
  -8   1   4        0.20        0.39      0.53 o 
  -7   1   4        1.52        0.23      0.33 o 
  -6   1   4       29.37       25.57      0.74 o 
  -5   1   4       98.78       93.33      1.17 o 
  -4   1   4        6.95       10.98      0.37 o 
  -3   1   4       18.49       17.60      0.38 o 
  -2   1   4      131.16      135.80      1.25 o 
  -1   1   4        8.37        4.39      0.15 o 
   0   1   4        1.95        1.25      0.10 o 
   1   1   4      217.72      211.78      1.93 o 
   2   1   4      975.76      979.33      8.48 o 
   3   1   4     1722.36     1902.53     17.46 o 
   4   1   4     1992.42     1997.57     16.16 o 
   5   1   4      253.19      273.22      2.55 o 
   6   1   4        7.82        9.73      0.30 o 
   7   1   4       16.97       14.11      0.39 o 
   8   1   4        9.78        8.09      0.44 o 
   9   1   4       12.44       11.62      0.56 o 
  10   1   4       10.23       11.87      0.77 o 
  11   1   4        1.74        2.18      0.47 o 
  -9   2   4        0.91        0.52      1.07 o 
  -8   2   4        1.46        1.69      0.67 o 
  -7   2   4       42.13       48.11      1.11 o 
  -6   2   4        0.33       -0.28      0.28 o 
  -5   2   4        1.47        0.62      0.27 o 
  -4   2   4       93.66       90.32      1.12 o 
  -3   2   4        0.10        0.34      0.11 o 
  -2   2   4        7.74        9.17      0.28 o 
  -1   2   4      136.03      150.30      1.35 o 
   0   2   4       50.27       56.56      0.59 o 
   1   2   4      203.64      192.37      1.78 o 
   2   2   4      217.67      208.19      2.06 o 
   3   2   4      124.28      104.68      0.95 o 
   4   2   4      513.80      549.02      4.16 o 
   5   2   4      663.10      692.55      5.78 o 
   6   2   4      182.18      183.57      1.75 o 
   7   2   4        2.47        2.25      0.21 o 
   8   2   4        7.71        6.00      0.35 o 
   9   2   4        0.31       -0.10      0.27 o 
  10   2   4        0.02        0.16      0.31 o 
  11   2   4        0.36        0.33      0.38 o 
  -8   3   4        1.08        1.79      0.51 o 
  -7   3   4        1.11        0.81      0.39 o 
  -6   3   4        0.38        0.92      0.33 o 
  -5   3   4        0.36        0.50      0.32 o 
  -4   3   4        3.64        3.53      0.26 o 
  -3   3   4       43.62       47.11      0.70 o 
  -2   3   4       52.87       59.51      0.78 o 
  -1   3   4      321.78      359.28      3.54 o 
   0   3   4        4.08        6.49      0.23 o 
   1   3   4        9.61       10.47      0.24 o 
   2   3   4        9.14        9.47      0.29 o 
   3   3   4       31.24       32.78      0.51 o 
   4   3   4      253.92      286.66      2.27 o 
   5   3   4       21.58       18.65      0.49 o 
   6   3   4        0.28        0.22      0.13 o 
   7   3   4      137.48      138.09      1.44 o 
   8   3   4        0.06        0.57      0.23 o 
   9   3   4        0.22        0.18      0.24 o 
  10   3   4        1.64        1.67      0.36 o 
  11   3   4        0.01       -0.05      0.41 o 
  -8   4   4        0.67        0.11      0.46 o 
  -7   4   4       33.86       32.79      1.02 o 
  -6   4   4       43.01       41.46      1.41 o 
  -5   4   4        5.87        4.92      0.38 o 
  -4   4   4        1.56        1.36      0.26 o 
  -3   4   4       27.45       26.00      0.63 o 
  -2   4   4        0.38        0.24      0.13 o 
  -1   4   4      296.34      309.89      2.93 o 
   0   4   4      861.72      928.93      8.72 o 
   1   4   4      214.43      219.11      2.42 o 
   2   4   4       32.83       40.41      0.50 o 
   3   4   4      199.28      200.14      1.84 o 
   4   4   4      167.32      160.51      1.92 o 
   5   4   4       17.08       18.49      0.47 o 
   6   4   4      132.03      133.89      1.29 o 
   7   4   4        1.47        1.36      0.23 o 
   8   4   4       46.80       43.85      0.83 o 
   9   4   4        3.70        3.53      0.33 o 
  10   4   4        0.69        1.10      0.40 o 
  11   4   4       12.33       13.04      0.87 o 
  12   4   4        0.22        0.21      0.99 o 
  -7   5   4        5.01        5.90      0.56 o 
  -6   5   4        3.92        3.97      0.48 o 
  -5   5   4        7.75        7.88      0.81 o 
  -4   5   4        2.03        1.18      0.32 o 
  -3   5   4       77.41       77.42      1.19 o 
  -2   5   4       49.18       47.28      0.76 o 
  -1   5   4      249.86      243.90      2.37 o 
   0   5   4      571.64      535.15      4.56 o 
   1   5   4      891.41      891.82      7.81 o 
   2   5   4        2.95        3.61      0.21 o 
   3   5   4      699.97      734.29      6.17 o 
   4   5   4      133.18      142.04      1.61 o 
   5   5   4        2.32        2.39      0.16 o 
   6   5   4       33.36       31.97      0.63 o 
   7   5   4       25.88       23.07      0.51 o 
   8   5   4        9.76        9.40      0.46 o 
   9   5   4        6.65        4.71      0.41 o 
  10   5   4        3.42        4.40      0.44 o 
  11   5   4        8.14        9.12      1.73 o 
  12   5   4        0.01        0.51      0.64 o 
  -6   6   4        1.96        2.11      0.46 o 
  -5   6   4        9.72       12.64      0.81 o 
  -4   6   4        1.23        0.62      0.32 o 
  -3   6   4       26.43       21.99      0.62 o 
  -2   6   4       92.71       87.66      1.29 o 
  -1   6   4      355.53      351.90      3.57 o 
   0   6   4       25.37       27.17      0.47 o 
   1   6   4        7.08        9.59      0.26 o 
   2   6   4        6.38        7.49      0.26 o 
   3   6   4       66.95       69.34      0.87 o 
   4   6   4       41.18       45.66      0.80 o 
   5   6   4       22.31       20.01      0.52 o 
   6   6   4        0.00       -0.04      0.16 o 
   7   6   4      107.57      107.07      1.61 o 
   8   6   4       84.02       75.39      1.34 o 
   9   6   4       16.64       18.13      0.65 o 
  10   6   4        0.46        0.44      0.41 o 
  11   6   4        3.46        3.53      0.57 o 
  12   6   4       13.03       15.65      1.45 o 
  -6   7   4        3.00        2.84      0.51 o 
  -5   7   4        3.67        3.24      0.48 o 
  -4   7   4        4.32        4.47      0.57 o 
  -3   7   4        7.84        8.72      0.50 o 
  -2   7   4        0.74        0.31      0.23 o 
  -1   7   4       10.65       11.18      0.44 o 
   0   7   4      209.19      204.26      2.39 o 
   1   7   4       20.16       19.21      0.46 o 
   2   7   4      176.96      184.85      1.83 o 
   3   7   4       30.91       33.06      0.59 o 
   4   7   4        1.95        2.71      0.28 o 
   5   7   4       14.08       15.58      0.50 o 
   6   7   4       70.61       75.03      1.12 o 
   7   7   4       49.10       51.03      0.98 o 
   8   7   4        6.48        4.60      0.73 o 
   9   7   4       25.09       29.48      1.03 o 
  10   7   4        1.30        0.84      0.61 o 
  11   7   4        0.90        0.34      0.59 o 
  -5   8   4        5.05        5.77      0.56 o 
  -4   8   4       11.01       13.01      1.01 o 
  -3   8   4        2.27        1.90      0.37 o 
  -2   8   4       29.46       31.08      0.85 o 
  -1   8   4        0.20        0.63      0.27 o 
   0   8   4       14.44       11.83      0.44 o 
   1   8   4        3.09        1.73      0.30 o 
   2   8   4        5.39        5.79      0.38 o 
   3   8   4       24.92       25.41      0.65 o 
   4   8   4        9.28        9.85      0.53 o 
   5   8   4        0.95        1.19      0.32 o 
   6   8   4        1.72        2.45      0.39 o 
   7   8   4        1.65        1.86      0.77 o 
   8   8   4        1.47        1.30      0.65 o 
   9   8   4       62.49       68.35      2.20 o 
  10   8   4       16.52       17.42      1.72 o 
  11   8   4        8.01       10.68      1.51 o 
  -4   9   4        0.06       -0.39      0.57 o 
  -3   9   4        3.01        2.62      0.43 o 
  -2   9   4       16.46       16.02      0.78 o 
  -1   9   4        4.12        5.18      0.51 o 
   0   9   4        2.50        3.19      0.42 o 
   1   9   4       24.43       27.63      0.76 o 
   2   9   4        4.73        5.89      0.41 o 
   3   9   4       19.90       16.73      0.59 o 
   4   9   4       18.25       16.61      0.69 o 
   5   9   4       39.44       37.51      1.04 o 
   6   9   4       14.31       13.53      0.73 o 
   7   9   4       14.68       15.95      1.02 o 
   8   9   4        0.04       -0.54      0.54 o 
   9   9   4       19.47       15.99      1.15 o 
  10   9   4        7.01        6.05      0.89 o 
  11   9   4        1.13        0.97      0.69 o 
  -2  10   4        4.83        5.85      0.60 o 
  -1  10   4        4.67        6.01      0.60 o 
   0  10   4        3.93        3.51      0.78 o 
   1  10   4       12.78       13.65      0.68 o 
   2  10   4        0.78        0.74      0.33 o 
   3  10   4        1.98        0.86      0.35 o 
   4  10   4        3.67        3.57      0.45 o 
   5  10   4        2.54        3.16      0.47 o 
   6  10   4       11.45       12.99      0.94 o 
   7  10   4        2.49        2.01      0.60 o 
   8  10   4        6.96        8.50      1.36 o 
   9  10   4        2.36        2.78      1.19 o 
  10  10   4        0.36       -0.10      0.66 o 
  -1  11   4        0.84        1.55      0.56 o 
   0  11   4        0.95        1.05      0.66 o 
   1  11   4        0.05       -0.19      0.38 o 
   2  11   4        1.58        2.15      0.53 o 
   3  11   4        3.69        2.49      0.63 o 
   4  11   4        2.23        2.84      0.98 o 
   5  11   4        0.45       -0.13      0.42 o 
   6  11   4        1.11        1.37      0.58 o 
   7  11   4       12.95       13.19      1.53 o 
   8  11   4        3.58        5.97      0.87 o 
   9  11   4        2.37        2.84      0.81 o 
   2  12   4       19.70       20.75      1.09 o 
   3  12   4        9.46       10.79      0.86 o 
   4  12   4        1.27        0.73      0.63 o 
   5  12   4        3.69        5.68      1.22 o 
   6  12   4        0.97        0.09      0.83 o 
   7  12   4        0.80        2.60      1.02 o 
   8  12   4        3.78        5.28      1.64 o 
  -6 -10   5        0.09        0.38      0.50 o 
  -5 -10   5        0.09        0.50      0.58 o 
  -4 -10   5        0.02        0.11      0.43 o 
  -3 -10   5        1.37        0.48      0.44 o 
  -2 -10   5        0.11        0.21      0.40 o 
  -1 -10   5       12.30       17.37      0.71 o 
   0 -10   5        3.93        4.57      0.48 o 
  -8  -9   5        0.02       -0.74      0.74 o 
  -7  -9   5        2.79        2.37      0.66 o 
  -6  -9   5        1.36        1.75      0.56 o 
  -5  -9   5        0.02        0.69      0.47 o 
  -4  -9   5        2.10        1.58      0.48 o 
  -3  -9   5        0.80        0.69      0.41 o 
  -2  -9   5        0.00        0.18      0.39 o 
  -1  -9   5        1.39        0.94      0.37 o 
   0  -9   5        0.48       -0.20      0.22 o 
   1  -9   5        0.01        0.00      0.28 o 
   2  -9   5        0.02        0.08      0.32 o 
  -9  -8   5        0.82        1.09      1.02 o 
  -8  -8   5        4.24        5.97      1.25 o 
  -7  -8   5        0.12        0.75      0.55 o 
  -6  -8   5       22.05       21.67      1.02 o 
  -5  -8   5        1.19        0.46      0.67 o 
  -4  -8   5        0.15       -0.11      0.38 o 
  -3  -8   5        0.32        1.09      0.38 o 
  -2  -8   5       10.21        8.55      0.47 o 
  -1  -8   5        0.81        0.13      0.21 o 
   0  -8   5        0.63        0.66      0.19 o 
   1  -8   5        2.77        3.14      0.25 o 
   2  -8   5        0.87        0.26      0.29 o 
   3  -8   5        0.11       -0.03      0.20 o 
   4  -8   5        0.11        0.05      0.25 o 
  -9  -7   5        3.38        3.26      0.79 o 
  -8  -7   5        1.20        1.21      0.76 o 
  -7  -7   5       13.16       14.25      0.75 o 
  -6  -7   5        2.25        2.30      0.50 o 
  -5  -7   5        0.05       -0.36      0.36 o 
  -4  -7   5       14.32        9.51      0.64 o 
  -3  -7   5       18.00       17.50      0.67 o 
  -2  -7   5        0.49        0.94      0.26 o 
  -1  -7   5      109.37      109.36      1.56 o 
   0  -7   5       47.69       44.67      0.69 o 
   1  -7   5       20.34       19.91      0.47 o 
   2  -7   5       16.07       16.66      0.42 o 
   3  -7   5       21.34       23.02      0.86 o 
   4  -7   5        0.48        0.26      0.20 o 
   5  -7   5        0.10       -0.12      0.24 o 
 -10  -6   5        0.98        0.01      0.97 o 
  -9  -6   5        1.17        1.58      1.07 o 
  -8  -6   5       11.66       16.84      1.84 o 
  -7  -6   5        0.09       -0.13      0.34 o 
  -6  -6   5       12.96        9.44      0.58 o 
  -5  -6   5      123.08      116.75      2.04 o 
  -4  -6   5       84.60       82.99      1.53 o 
  -3  -6   5        8.91       10.93      0.46 o 
  -2  -6   5       85.09       92.20      1.39 o 
  -1  -6   5      479.08      453.34      5.24 o 
   0  -6   5       81.13       80.83      1.00 o 
   1  -6   5        3.78        4.30      0.22 o 
   2  -6   5       19.77       19.44      0.56 o 
   3  -6   5        1.83        2.80      0.21 o 
   4  -6   5       25.97       25.90      0.56 o 
   5  -6   5        1.16        0.68      0.21 o 
   6  -6   5        1.87        1.77      0.32 o 
 -10  -5   5        1.51        0.26      0.65 o 
  -9  -5   5        0.33        1.58      0.72 o 
  -8  -5   5        5.19        4.61      0.75 o 
  -7  -5   5        9.98       10.50      0.63 o 
  -6  -5   5      125.05      105.36      1.94 o 
  -5  -5   5       38.82       43.95      1.07 o 
  -4  -5   5       32.43       32.43      0.71 o 
  -3  -5   5        9.24        7.21      0.34 o 
  -2  -5   5        1.94        1.63      0.19 o 
  -1  -5   5      268.14      257.67      3.08 o 
   0  -5   5      137.08      138.90      1.61 o 
   1  -5   5        9.89       10.97      0.29 o 
   2  -5   5       31.19       26.17      0.53 o 
   3  -5   5       49.93       49.20      0.83 o 
   4  -5   5       10.11       11.08      0.29 o 
   5  -5   5        0.24        0.08      0.17 o 
   6  -5   5        5.57        4.90      0.33 o 
   7  -5   5        1.86        1.86      0.42 o 
 -10  -4   5        2.15        2.22      0.81 o 
  -9  -4   5        0.03       -0.49      0.49 o 
  -8  -4   5       26.82       25.13      1.32 o 
  -7  -4   5        0.01        0.26      0.37 o 
  -6  -4   5       33.92       27.43      0.89 o 
  -5  -4   5       71.56       64.99      1.32 o 
  -4  -4   5      124.77      116.58      1.56 o 
  -3  -4   5       22.42       18.23      0.47 o 
  -2  -4   5      144.07      137.83      1.50 o 
  -1  -4   5       64.30       63.17      0.82 o 
   0  -4   5        9.94       10.22      0.24 o 
   1  -4   5        8.48       10.34      0.25 o 
   2  -4   5       43.34       41.29      2.04 o 
   3  -4   5      117.08      113.29      2.90 o 
   4  -4   5        3.00        3.64      0.25 o 
   5  -4   5       42.92       45.00      0.74 o 
   6  -4   5        2.00        2.12      0.23 o 
   7  -4   5        2.61        2.36      0.35 o 
   8  -4   5        1.76        1.78      0.37 o 
 -10  -3   5        5.59        8.19      1.02 o 
  -9  -3   5        1.50        3.17      0.73 o 
  -8  -3   5        0.11        1.00      0.55 o 
  -7  -3   5        8.58        6.79      0.74 o 
  -6  -3   5        0.00        0.13      0.27 o 
  -5  -3   5       67.12       61.48      1.12 o 
  -4  -3   5       12.34       14.72      0.47 o 
  -3  -3   5       37.65       31.05      0.60 o 
  -2  -3   5       55.08       69.30      0.86 o 
  -1  -3   5       55.42       64.37      0.83 o 
   0  -3   5      122.95      122.66      1.35 o 
   1  -3   5        0.21        0.15      0.09 o 
   2  -3   5       14.67       13.08      1.09 o 
   3  -3   5       36.40       36.93      1.91 o 
   4  -3   5       56.58       55.64      0.91 o 
   5  -3   5       70.82       66.63      0.90 o 
   6  -3   5       14.47       13.32      0.39 o 
   7  -3   5        2.37        2.00      0.25 o 
   8  -3   5        0.03        0.29      0.27 o 
   9  -3   5       14.76       16.43      0.65 o 
 -10  -2   5        0.03       -0.17      0.53 o 
  -9  -2   5        1.91        1.80      0.55 o 
  -8  -2   5       10.91        9.56      0.90 o 
  -7  -2   5       17.65       12.85      1.09 o 
  -6  -2   5       75.13       79.07      1.55 o 
  -5  -2   5       88.10       79.82      1.33 o 
  -4  -2   5      145.93      140.09      1.53 o 
  -3  -2   5      111.65      108.55      1.38 o 
  -2  -2   5      459.59      476.94      4.26 o 
  -1  -2   5        0.91        0.79      0.12 o 
   0  -2   5      155.69      168.75      1.79 o 
   1  -2   5       74.61       85.73      0.95 o 
   2  -2   5      102.20      106.73      3.50 o 
   3  -2   5        0.86        1.17      0.55 o 
   4  -2   5      255.68      252.88      2.90 o 
   5  -2   5        4.88        3.47      0.21 o 
   6  -2   5       18.40       16.39      0.43 o 
   7  -2   5        0.51        0.74      0.24 o 
   8  -2   5        0.89        0.84      0.28 o 
   9  -2   5        2.23        2.01      0.37 o 
 -10  -1   5        8.70       10.05      0.89 o 
  -9  -1   5        1.91        2.94      0.58 o 
  -8  -1   5       59.12       56.40      1.61 o 
  -7  -1   5       29.37       30.27      1.22 o 
  -6  -1   5      275.32      276.79      3.02 o 
  -5  -1   5       94.30       94.74      1.27 o 
  -4  -1   5      132.42      147.44      1.60 o 
  -3  -1   5      148.76      138.82      1.38 o 
  -2  -1   5      103.51      110.73      1.25 o 
  -1  -1   5        3.94        4.85      0.27 o 
   0  -1   5      184.38      189.13      2.01 o 
   1  -1   5      691.45      750.33      8.95 o 
   2  -1   5      299.77      301.11      3.37 o 
   3  -1   5       27.23       29.81      0.45 o 
   4  -1   5        8.21       11.49      0.27 o 
   5  -1   5       20.12       18.63      0.40 o 
   6  -1   5        1.42        0.43      0.19 o 
   7  -1   5       25.68       24.72      0.58 o 
   8  -1   5        0.25        0.22      0.27 o 
   9  -1   5        0.54        0.67      0.32 o 
  10  -1   5        1.24        1.36      0.39 o 
  -9   0   5        6.28        5.22      0.67 o 
  -8   0   5        4.74        3.92      0.83 o 
  -7   0   5       29.63       27.03      1.07 o 
  -6   0   5      174.69      178.34      2.49 o 
  -5   0   5      283.96      259.58      2.80 o 
  -4   0   5      120.88      113.18      1.39 o 
  -3   0   5      164.47      155.05      1.62 o 
  -2   0   5      139.96      129.22      1.35 o 
  -1   0   5       24.04       24.73      0.41 o 
   0   0   5      581.89      614.72      5.39 o 
   1   0   5      172.16      169.41      1.80 o 
   2   0   5       35.05       30.98      0.46 o 
   3   0   5      371.23      393.90      3.73 o 
   4   0   5      291.63      301.93      2.96 o 
   5   0   5      307.50      320.26      2.98 o 
   6   0   5        7.45        7.69      0.29 o 
   7   0   5       23.74       18.84      0.82 o 
   8   0   5       17.57       18.97      0.63 o 
   9   0   5        0.51        0.34      0.29 o 
  10   0   5        0.40        0.23      0.35 o 
  -9   1   5        0.11        0.51      0.53 o 
  -8   1   5       10.87       13.97      1.04 o 
  -7   1   5      127.45      124.58      3.06 o 
  -6   1   5        2.69        1.21      0.50 o 
  -5   1   5       11.02       10.17      0.57 o 
  -4   1   5       59.16       65.75      1.04 o 
  -3   1   5       80.58       75.34      1.08 o 
  -2   1   5       22.15       22.66      0.41 o 
  -1   1   5      122.72      138.60      1.50 o 
   0   1   5      989.40      968.56      9.00 o 
   1   1   5        1.35        1.88      0.20 o 
   2   1   5      156.41      161.64      1.63 o 
   3   1   5        0.33        0.01      0.11 o 
   4   1   5     1769.40     1819.91     16.72 o 
   5   1   5       63.09       60.68      0.66 o 
   6   1   5       16.77       16.01      0.38 o 
   7   1   5        3.61        2.50      0.27 o 
   8   1   5        1.83        0.84      0.30 o 
   9   1   5        3.11        3.26      0.37 o 
  10   1   5        0.06        0.22      0.33 o 
  11   1   5       11.56       15.14      0.93 o 
  -9   2   5        2.18        3.31      0.79 o 
  -8   2   5        1.51        0.63      0.49 o 
  -7   2   5        3.45        3.73      0.56 o 
  -6   2   5       17.37       19.59      0.78 o 
  -5   2   5        0.01       -0.22      0.22 o 
  -4   2   5       48.13       50.01      0.84 o 
  -3   2   5      179.90      192.11      1.99 o 
  -2   2   5      231.33      213.25      2.12 o 
  -1   2   5     1573.88     1698.88     13.91 o 
   0   2   5      287.24      309.79      3.05 o 
   1   2   5      210.73      215.15      2.16 o 
   2   2   5      205.98      201.81      1.90 o 
   3   2   5       50.07       61.12      0.69 o 
   4   2   5      903.91      945.18      8.81 o 
   5   2   5       69.79       77.87      1.03 o 
   6   2   5       15.59       12.54      0.47 o 
   7   2   5       23.43       24.34      0.47 o 
   8   2   5        7.62        6.19      0.40 o 
   9   2   5       11.38        9.63      0.50 o 
  10   2   5        2.74        3.15      0.42 o 
  11   2   5        1.87        2.14      0.44 o 
  -8   3   5        6.16        6.60      0.83 o 
  -7   3   5        4.26        2.50      0.69 o 
  -6   3   5       44.74       48.43      1.24 o 
  -5   3   5       10.09       10.00      0.54 o 
  -4   3   5        0.29        0.18      0.24 o 
  -3   3   5      269.89      278.22      2.75 o 
  -2   3   5      115.07      120.18      1.43 o 
  -1   3   5      657.71      677.74      6.07 o 
   0   3   5       45.64       68.38      0.74 o 
   1   3   5      220.42      207.19      1.99 o 
   2   3   5        5.78        5.82      0.22 o 
   3   3   5       76.73       83.50      1.70 o 
   4   3   5      581.38      586.80      4.95 o 
   5   3   5        4.10        3.34      0.16 o 
   6   3   5        1.22        0.97      0.16 o 
   7   3   5        0.48        0.03      0.17 o 
   8   3   5        1.41        1.60      0.25 o 
   9   3   5        3.23        2.87      0.36 o 
  10   3   5       10.26       12.02      0.58 o 
  11   3   5        0.00       -0.06      0.42 o 
  -8   4   5        0.31       -0.22      0.70 o 
  -7   4   5        0.62        0.66      0.48 o 
  -6   4   5        8.43        8.82      0.54 o 
  -5   4   5       31.69       30.42      0.83 o 
  -4   4   5        8.72        6.19      0.43 o 
  -3   4   5       12.14       11.74      0.51 o 
  -2   4   5       19.19       21.86      0.48 o 
  -1   4   5      119.43      124.79      1.47 o 
   0   4   5     1321.48     1320.42     11.55 o 
   1   4   5       11.95       12.24      0.30 o 
   2   4   5      158.70      150.96      1.54 o 
   3   4   5       33.54       35.82      0.58 o 
   4   4   5       95.08      105.59      1.11 o 
   5   4   5       93.82       96.65      1.12 o 
   6   4   5       22.56       18.36      0.37 o 
   7   4   5       14.89       11.73      0.41 o 
   8   4   5       29.26       30.82      0.94 o 
   9   4   5        9.64        8.68      0.42 o 
  10   4   5       16.23       17.86      0.81 o 
  11   4   5        1.39        0.91      0.46 o 
  -7   5   5        0.29        0.56      0.57 o 
  -6   5   5        2.60        2.57      0.47 o 
  -5   5   5        7.78        7.98      0.47 o 
  -4   5   5       19.99       15.68      0.60 o 
  -3   5   5        0.61       -0.21      0.21 o 
  -2   5   5       17.42       18.03      0.62 o 
  -1   5   5        0.17        1.48      0.22 o 
   0   5   5       40.15       38.67      0.99 o 
   1   5   5      315.00      306.74      2.94 o 
   2   5   5      129.00      120.59      1.33 o 
   3   5   5      102.51      108.20      1.40 o 
   4   5   5        9.24        8.59      0.27 o 
   5   5   5       27.84       29.57      0.55 o 
   6   5   5       28.93       28.95      0.68 o 
   7   5   5       40.39       41.77      1.00 o 
   8   5   5        5.93        5.16      0.47 o 
   9   5   5        3.60        4.31      0.40 o 
  10   5   5        7.21        6.35      0.48 o 
  11   5   5        5.19        7.33      0.72 o 
  12   5   5        0.70        1.02      0.70 o 
  -6   6   5        4.61        5.56      0.57 o 
  -5   6   5        6.81        7.28      0.55 o 
  -4   6   5        4.65        4.08      0.38 o 
  -3   6   5       14.83       14.53      0.53 o 
  -2   6   5       61.29       62.30      1.05 o 
  -1   6   5      381.23      349.99      4.16 o 
   0   6   5      157.33      151.28      1.54 o 
   1   6   5       69.62       72.94      0.87 o 
   2   6   5        1.98        2.25      0.22 o 
   3   6   5        0.70        0.34      0.15 o 
   4   6   5      105.24      106.95      1.45 o 
   5   6   5        0.27        0.14      0.20 o 
   6   6   5      109.44      108.52      1.53 o 
   7   6   5      242.76      235.87      3.00 o 
   8   6   5       34.61       37.79      0.88 o 
   9   6   5        0.62        0.51      0.30 o 
  10   6   5        0.02       -0.02      0.41 o 
  11   6   5        0.14        0.92      0.58 o 
  12   6   5        0.06        0.34      0.62 o 
  -5   7   5       13.86       16.65      0.92 o 
  -4   7   5        0.21       -0.11      0.33 o 
  -3   7   5       22.22       21.50      0.74 o 
  -2   7   5        0.94        0.47      0.26 o 
  -1   7   5      131.41      135.55      1.79 o 
   0   7   5      243.42      248.83      2.86 o 
   1   7   5       36.83       37.22      0.71 o 
   2   7   5       43.69       43.19      0.67 o 
   3   7   5        5.29        5.40      0.26 o 
   4   7   5       36.24       32.37      0.70 o 
   5   7   5        0.40        0.73      0.22 o 
   6   7   5        9.23        9.55      0.39 o 
   7   7   5        4.08        3.81      0.44 o 
   8   7   5       22.09       27.86      1.19 o 
   9   7   5        0.31       -0.23      0.97 o 
  10   7   5       25.82       35.72      1.58 o 
  11   7   5        0.01       -0.54      0.56 o 
  -4   8   5        0.11       -0.15      0.45 o 
  -3   8   5        4.95        4.71      0.51 o 
  -2   8   5        8.85        8.97      0.52 o 
  -1   8   5       16.16       15.84      0.54 o 
   0   8   5       10.91       10.26      0.43 o 
   1   8   5        3.64        2.92      0.40 o 
   2   8   5        5.83        6.40      0.40 o 
   3   8   5       58.53       54.74      1.03 o 
   4   8   5       19.89       18.08      0.69 o 
   5   8   5       28.78       25.21      0.81 o 
   6   8   5        4.42        4.43      0.40 o 
   7   8   5       33.33       33.75      1.41 o 
   8   8   5      125.30      118.09      3.01 o 
   9   8   5       73.70       69.55      2.21 o 
  10   8   5        8.73        8.50      0.97 o 
  11   8   5        3.02        2.93      1.93 o 
  -3   9   5        2.60        3.41      0.54 o 
  -2   9   5        0.15        0.44      0.41 o 
  -1   9   5        0.03        0.43      0.38 o 
   0   9   5        0.19        0.32      0.35 o 
   1   9   5        0.14        0.18      0.28 o 
   2   9   5        1.08        0.92      0.30 o 
   3   9   5        0.00       -0.15      0.25 o 
   4   9   5        1.14        0.75      0.33 o 
   5   9   5        6.02        6.20      0.50 o 
   6   9   5        0.32        0.01      0.45 o 
   7   9   5        6.42        7.48      0.78 o 
   8   9   5        1.40        2.47      0.65 o 
   9   9   5        1.03        0.76      0.74 o 
  10   9   5       12.42       15.47      1.20 o 
  11   9   5        1.09       -0.11      0.69 o 
  -2  10   5        0.17        0.02      0.42 o 
  -1  10   5        0.02       -0.16      0.44 o 
   0  10   5        3.73        4.12      0.50 o 
   1  10   5        5.56        6.23      0.54 o 
   2  10   5        0.57        1.05      0.32 o 
   3  10   5       16.28       18.75      0.78 o 
   4  10   5       19.50       19.09      0.81 o 
   5  10   5       18.45       15.06      0.84 o 
   6  10   5        0.44       -0.83      1.42 o 
   7  10   5        1.32        0.53      0.53 o 
   8  10   5        0.00       -0.48      0.48 o 
   9  10   5        0.03        0.07      0.64 o 
  10  10   5        1.03        0.40      0.63 o 
   0  11   5        3.66        4.79      0.57 o 
   1  11   5        7.94       11.01      0.91 o 
   2  11   5        4.70        3.48      0.60 o 
   3  11   5        8.70        8.12      0.76 o 
   4  11   5        1.78        1.60      0.51 o 
   5  11   5        3.01        2.39      1.13 o 
   6  11   5        0.03        0.11      0.56 o 
   7  11   5        0.10       -0.47      0.47 o 
   8  11   5        0.01       -0.56      0.58 o 
   9  11   5        1.76        0.65      0.93 o 
   2  12   5        2.31        2.38      0.71 o 
   3  12   5        0.00        0.12      0.87 o 
   4  12   5        0.02        0.56      0.85 o 
   5  12   5        8.92        7.70      1.30 o 
   6  12   5        0.13        1.53      0.93 o 
   7  12   5        0.04        0.39      0.64 o 
   8  12   5        2.64        2.76      1.44 o 
  -5 -10   6        0.76        0.25      0.49 o 
  -4 -10   6        0.20        0.10      0.46 o 
  -3 -10   6        4.29        5.11      0.58 o 
  -2 -10   6        0.00       -0.01      0.41 o 
  -1 -10   6        1.89        1.58      0.56 o 
  -7  -9   6        1.48        2.83      0.79 o 
  -6  -9   6        1.47        2.77      0.61 o 
  -5  -9   6       15.34       20.58      1.02 o 
  -4  -9   6        6.31        6.95      0.66 o 
  -3  -9   6        1.66        1.93      0.45 o 
  -2  -9   6        7.64        6.90      0.77 o 
  -1  -9   6       10.20       10.67      0.62 o 
   0  -9   6        5.73        7.71      0.73 o 
   1  -9   6        0.36        0.34      0.26 o 
   2  -9   6        1.26        1.51      1.16 o 
  -8  -8   6        1.93        0.59      0.91 o 
  -7  -8   6       16.08       20.37      4.45 o 
  -6  -8   6        2.40        2.20      0.55 o 
  -5  -8   6       16.61       21.07      1.00 o 
  -4  -8   6       13.78       15.11      0.93 o 
  -3  -8   6        5.74        5.46      0.52 o 
  -2  -8   6        0.07        0.00      0.31 o 
  -1  -8   6        0.58        0.74      0.28 o 
   0  -8   6        2.76        2.86      0.26 o 
   1  -8   6        0.53        0.50      0.20 o 
   2  -8   6        1.27        1.04      0.22 o 
   3  -8   6        0.01       -0.18      0.19 o 
  -8  -7   6        2.49        4.56      1.17 o 
  -7  -7   6        3.28        3.98      0.66 o 
  -6  -7   6        1.52        1.52      0.75 o 
  -5  -7   6        0.05       -0.37      0.37 o 
  -4  -7   6        1.93        3.27      0.49 o 
  -3  -7   6        2.49        3.00      0.43 o 
  -2  -7   6        1.36        0.42      0.24 o 
  -1  -7   6        9.92       11.45      0.44 o 
   0  -7   6       19.92       20.06      0.49 o 
   1  -7   6       19.72       18.25      0.46 o 
   2  -7   6        0.53        0.94      0.19 o 
   3  -7   6        3.79        3.02      0.24 o 
   4  -7   6        1.38        1.64      0.22 o 
   5  -7   6        8.53        8.26      0.38 o 
  -9  -6   6       13.93       18.38      1.64 o 
  -8  -6   6        0.01        0.92      0.97 o 
  -7  -6   6        0.54        0.26      0.36 o 
  -6  -6   6        5.69        5.72      0.52 o 
  -5  -6   6        3.18        2.15      0.49 o 
  -4  -6   6       65.81       70.18      1.67 o 
  -3  -6   6        0.67        0.41      0.30 o 
  -2  -6   6       52.13       49.83      1.20 o 
  -1  -6   6       16.51       17.35      0.51 o 
   0  -6   6       24.88       23.97      0.52 o 
   1  -6   6        8.56        8.99      0.27 o 
   2  -6   6        6.56        8.96      0.35 o 
   3  -6   6        7.83        7.50      0.39 o 
   4  -6   6        1.85        2.14      0.19 o 
   5  -6   6        1.95        1.82      0.31 o 
   6  -6   6        5.50        6.49      0.35 o 
  -9  -5   6        0.34        0.54      0.64 o 
  -8  -5   6        8.37        7.36      0.88 o 
  -7  -5   6        0.00        0.08      0.39 o 
  -6  -5   6       15.78       14.27      0.69 o 
  -5  -5   6      188.02      172.03      2.72 o 
  -4  -5   6       44.34       35.05      0.92 o 
  -3  -5   6       66.09       70.72      0.98 o 
  -2  -5   6       67.87       71.91      1.36 o 
  -1  -5   6       99.48       94.59      1.35 o 
   0  -5   6       39.50       36.92      0.64 o 
   1  -5   6       17.83       20.40      0.37 o 
   2  -5   6       45.86       43.77      0.92 o 
   3  -5   6       34.34       28.81      1.97 o 
   4  -5   6        0.17        0.12      0.24 o 
   5  -5   6        0.31        0.76      0.18 o 
   6  -5   6        0.01       -0.02      0.24 o 
   7  -5   6        0.17        0.13      0.25 o 
  -9  -4   6        2.89        3.65      0.79 o 
  -8  -4   6        4.61        5.73      0.79 o 
  -7  -4   6        0.16       -0.44      0.44 o 
  -6  -4   6        1.79        1.67      0.39 o 
  -5  -4   6       79.29       62.42      1.33 o 
  -4  -4   6        8.71        7.14      0.37 o 
  -3  -4   6       76.99       78.91      1.05 o 
  -2  -4   6       45.10       42.35      0.71 o 
  -1  -4   6        3.29        2.92      0.26 o 
   0  -4   6        2.86        3.68      0.20 o 
   1  -4   6       57.68       52.10      0.85 o 
   2  -4   6       48.03       43.69      2.20 o 
   3  -4   6      105.35       99.66      3.86 o 
   4  -4   6        0.42        0.88      0.22 o 
   5  -4   6       14.96       14.90      0.38 o 
   6  -4   6        0.78        0.88      0.20 o 
   7  -4   6        0.35        0.34      0.23 o 
   8  -4   6        5.41        6.23      1.19 o 
  -9  -3   6        8.57        9.66      1.24 o 
  -8  -3   6        0.75        0.98      0.49 o 
  -7  -3   6        1.81        2.36      0.57 o 
  -6  -3   6       43.18       41.62      1.30 o 
  -5  -3   6        7.43        7.00      0.48 o 
  -4  -3   6       45.68       46.89      0.85 o 
  -3  -3   6       63.13       56.70      0.83 o 
  -2  -3   6       86.36       77.35      1.09 o 
  -1  -3   6       73.20       69.70      0.92 o 
   0  -3   6       38.96       41.85      0.65 o 
   1  -3   6        4.92        4.01      0.21 o 
   2  -3   6      231.41      243.04      7.17 o 
   3  -3   6        4.43        3.09      0.79 o 
   4  -3   6        5.69        5.55      0.49 o 
   5  -3   6       52.72       49.16      0.83 o 
   6  -3   6        3.26        3.93      0.23 o 
   7  -3   6        1.13        0.47      0.20 o 
   8  -3   6        0.03        0.29      0.30 o 
  -9  -2   6        0.00       -0.43      0.50 o 
  -8  -2   6        3.10        2.75      0.54 o 
  -7  -2   6        0.06       -0.25      0.39 o 
  -6  -2   6       16.77       16.19      0.64 o 
  -5  -2   6       17.29       16.29      0.60 o 
  -4  -2   6      277.06      269.63      2.51 o 
  -3  -2   6       50.73       42.68      0.63 o 
  -2  -2   6       34.39       36.96      0.64 o 
  -1  -2   6      316.99      322.97      3.41 o 
   0  -2   6      222.66      269.87      3.13 o 
   1  -2   6       12.52       17.11      0.38 o 
   2  -2   6       36.61       39.52      0.89 o 
   3  -2   6        0.42        1.46      0.19 o 
   4  -2   6      159.88      146.84      1.76 o 
   5  -2   6      168.11      153.94      1.61 o 
   6  -2   6        0.07       -0.05      0.15 o 
   7  -2   6        0.77        1.10      0.21 o 
   8  -2   6        5.59        5.82      0.44 o 
   9  -2   6        0.69        0.83      0.36 o 
  -9  -1   6        3.17        4.55      0.69 o 
  -8  -1   6        6.83        3.53      0.58 o 
  -7  -1   6       42.23       42.50      1.35 o 
  -6  -1   6        8.19        6.22      0.58 o 
  -5  -1   6        3.61        4.09      0.31 o 
  -4  -1   6        0.81        1.65      0.19 o 
  -3  -1   6       10.76        7.95      0.28 o 
  -2  -1   6        7.03        7.16      0.24 o 
  -1  -1   6      279.91      303.23      3.23 o 
   0  -1   6        0.45        2.39      0.17 o 
   1  -1   6      149.47      153.70      1.84 o 
   2  -1   6        0.16        0.53      0.09 o 
   3  -1   6      269.33      264.62      3.01 o 
   4  -1   6        5.84        5.26      0.16 o 
   5  -1   6      195.01      189.31      2.12 o 
   6  -1   6        4.61        4.05      0.26 o 
   7  -1   6        1.02        1.12      0.22 o 
   8  -1   6        0.02       -0.24      0.24 o 
   9  -1   6        1.11        1.33      0.36 o 
  10  -1   6        7.29        7.52      0.62 o 
  -9   0   6        2.43        3.52      0.75 o 
  -8   0   6        2.44        1.30      0.79 o 
  -7   0   6       14.57       14.59      1.29 o 
  -6   0   6       50.85       45.51      1.59 o 
  -5   0   6       12.76       13.20      0.50 o 
  -4   0   6       66.25       59.52      0.99 o 
  -3   0   6        0.68       -0.10      0.10 o 
  -2   0   6      160.31      139.13      1.46 o 
  -1   0   6      383.81      361.15      3.32 o 
   0   0   6       93.78       76.73      0.90 o 
   1   0   6       44.13       41.83      0.58 o 
   2   0   6       72.04       67.52      0.90 o 
   3   0   6       46.16       41.28      0.58 o 
   4   0   6       14.14       13.52      0.32 o 
   5   0   6       46.54       46.30      0.69 o 
   6   0   6       33.04       25.30      0.51 o 
   7   0   6        0.02        0.06      0.21 o 
   8   0   6        9.36        8.44      0.41 o 
   9   0   6        1.42        1.11      0.34 o 
  10   0   6       16.22       17.43      0.72 o 
  -9   1   6        3.67        2.43      0.74 o 
  -8   1   6        0.08        0.98      0.59 o 
  -7   1   6       38.23       41.22      1.63 o 
  -6   1   6        1.85        1.76      0.56 o 
  -5   1   6        0.50        0.06      0.31 o 
  -4   1   6      143.91      147.90      1.91 o 
  -3   1   6       14.94       13.45      0.43 o 
  -2   1   6        9.64       11.29      0.34 o 
  -1   1   6      138.51      142.14      1.47 o 
   0   1   6       52.45       57.04      0.69 o 
   1   1   6      205.96      218.31      2.04 o 
   2   1   6      361.81      347.92      3.60 o 
   3   1   6      321.31      340.26      3.52 o 
   4   1   6       93.94       99.15      1.11 o 
   5   1   6       32.70       36.62      0.56 o 
   6   1   6       57.96       56.97      0.89 o 
   7   1   6       92.23       82.02      1.05 o 
   8   1   6        3.65        5.07      0.39 o 
   9   1   6        8.12       10.07      0.52 o 
  10   1   6        1.14        0.26      0.34 o 
  11   1   6        0.22       -0.05      0.45 o 
  -8   2   6        0.04       -0.52      0.52 o 
  -7   2   6        6.94        9.95      1.06 o 
  -6   2   6       66.77       70.77      2.62 o 
  -5   2   6        2.80        1.49      0.36 o 
  -4   2   6        5.10        4.74      0.32 o 
  -3   2   6        2.01        1.00      0.21 o 
  -2   2   6       18.35       20.29      0.49 o 
  -1   2   6      122.81      135.94      1.44 o 
   0   2   6        4.79        2.02      0.22 o 
   1   2   6       13.83       11.03      0.29 o 
   2   2   6       20.61       23.06      0.37 o 
   3   2   6      139.48      129.10      1.51 o 
   4   2   6      194.39      209.19      2.16 o 
   5   2   6       44.99       40.99      0.62 o 
   6   2   6       23.16       18.01      0.51 o 
   7   2   6       63.85       58.06      0.90 o 
   8   2   6        1.52        1.02      0.28 o 
   9   2   6        0.08        0.14      0.28 o 
  10   2   6        4.51        4.83      0.47 o 
  11   2   6        0.29        0.32      0.39 o 
  -8   3   6        0.35       -0.44      0.73 o 
  -7   3   6        0.07       -0.06      0.74 o 
  -6   3   6       16.83       15.16      0.84 o 
  -5   3   6       11.70        7.38      0.51 o 
  -4   3   6       61.52       57.28      1.23 o 
  -3   3   6       20.05       18.31      0.85 o 
  -2   3   6       24.93       30.96      0.64 o 
  -1   3   6       16.25       13.32      0.41 o 
   0   3   6      863.05      913.97      8.08 o 
   1   3   6      169.45      169.61      1.82 o 
   2   3   6        4.61        5.26      0.20 o 
   3   3   6      147.16      152.16      1.63 o 
   4   3   6      172.17      168.75      1.60 o 
   5   3   6       11.80       11.90      0.38 o 
   6   3   6       36.80       41.89      0.68 o 
   7   3   6        2.62        2.35      0.22 o 
   8   3   6        9.43        8.09      0.43 o 
   9   3   6        1.11        1.24      0.31 o 
  10   3   6        4.87        4.81      0.50 o 
  11   3   6        0.96        1.26      0.47 o 
  -7   4   6        1.74        0.52      0.76 o 
  -6   4   6        0.04       -0.18      0.51 o 
  -5   4   6        0.00       -0.29      0.31 o 
  -4   4   6       13.87       10.42      0.56 o 
  -3   4   6        0.16        0.41      0.25 o 
  -2   4   6        0.70        2.02      0.23 o 
  -1   4   6      103.00      112.91      1.49 o 
   0   4   6      501.46      531.26      5.57 o 
   1   4   6       10.17        9.27      0.33 o 
   2   4   6       20.04       19.65      0.62 o 
   3   4   6        4.69        6.60      0.24 o 
   4   4   6      459.79      471.07      4.32 o 
   5   4   6       10.64       10.74      0.30 o 
   6   4   6       88.29       88.64      1.85 o 
   7   4   6       16.69       15.54      0.46 o 
   8   4   6       19.09       19.92      0.61 o 
   9   4   6        5.59        3.89      0.52 o 
  10   4   6        6.15        5.50      0.53 o 
  11   4   6        0.03       -0.39      0.39 o 
  -7   5   6        1.08        1.17      0.62 o 
  -6   5   6        5.11        5.14      0.77 o 
  -5   5   6        3.34        3.22      0.41 o 
  -4   5   6       23.45       20.27      0.74 o 
  -3   5   6        1.48        2.34      0.34 o 
  -2   5   6       58.46       61.76      1.26 o 
  -1   5   6       49.68       47.98      0.76 o 
   0   5   6       11.04       13.06      0.38 o 
   1   5   6       18.67       15.62      0.46 o 
   2   5   6       48.73       43.42      0.75 o 
   3   5   6       62.38       66.38      0.86 o 
   4   5   6      123.56      141.87      1.66 o 
   5   5   6       92.30       91.41      1.06 o 
   6   5   6        8.86        8.53      0.32 o 
   7   5   6       21.80       24.95      0.78 o 
   8   5   6        0.02       -0.24      0.24 o 
   9   5   6        9.68       10.09      0.53 o 
  10   5   6        2.74        3.27      0.48 o 
  11   5   6        3.99        4.01      0.56 o 
  -6   6   6        0.72        0.92      0.60 o 
  -5   6   6        6.19        5.19      0.61 o 
  -4   6   6        2.82        2.28      0.36 o 
  -3   6   6       11.07        8.92      0.52 o 
  -2   6   6       52.14       47.49      0.98 o 
  -1   6   6        1.61        0.99      0.28 o 
   0   6   6        3.07        3.19      0.29 o 
   1   6   6       31.75       35.41      0.68 o 
   2   6   6       53.67       54.55      0.92 o 
   3   6   6       17.39       16.28      0.47 o 
   4   6   6       17.28       16.12      0.48 o 
   5   6   6        1.61        1.21      0.24 o 
   6   6   6      147.88      147.15      2.09 o 
   7   6   6       35.28       36.48      0.98 o 
   8   6   6        9.83        9.73      0.64 o 
   9   6   6        3.52        2.62      0.36 o 
  10   6   6       14.69       16.89      0.80 o 
  11   6   6        0.13       -0.16      0.99 o 
  -5   7   6        0.27       -0.04      0.44 o 
  -4   7   6        0.99        1.60      0.41 o 
  -3   7   6        5.64        5.36      0.41 o 
  -2   7   6       21.56       24.68      0.69 o 
  -1   7   6        3.56        4.11      0.34 o 
   0   7   6        0.32        0.69      0.25 o 
   1   7   6      652.38      627.00      6.52 o 
   2   7   6      152.89      146.72      1.88 o 
   3   7   6        8.97        8.84      0.34 o 
   4   7   6        3.66        5.30      0.41 o 
   5   7   6        0.23        0.10      0.21 o 
   6   7   6        0.86        1.12      0.34 o 
   7   7   6       52.33       50.85      1.23 o 
   8   7   6        7.34        7.55      0.57 o 
   9   7   6        0.25       -0.48      0.48 o 
  10   7   6        8.13        6.98      0.86 o 
  11   7   6        0.10        0.16      0.60 o 
  -4   8   6        1.34        1.84      0.50 o 
  -3   8   6        1.31        1.63      0.39 o 
  -2   8   6        0.08        0.23      0.31 o 
  -1   8   6        5.40        6.45      0.40 o 
   0   8   6       14.21       13.91      0.50 o 
   1   8   6       47.47       43.79      0.97 o 
   2   8   6        0.71        0.99      0.39 o 
   3   8   6        2.56        2.73      0.30 o 
   4   8   6       44.02       45.09      1.10 o 
   5   8   6        0.45       -0.11      0.28 o 
   6   8   6       13.63       13.99      1.08 o 
   7   8   6       43.13       44.34      1.63 o 
   8   8   6       39.50       37.06      1.53 o 
   9   8   6        0.08       -0.53      0.53 o 
  10   8   6        7.22        8.12      0.95 o 
  11   8   6        1.74        1.27      0.66 o 
  -3   9   6        0.00       -0.48      0.48 o 
  -2   9   6        3.66        3.51      0.52 o 
  -1   9   6        4.73        5.32      0.54 o 
   0   9   6        0.30        0.06      0.30 o 
   1   9   6        2.22        1.22      0.33 o 
   2   9   6       64.56       64.00      1.23 o 
   3   9   6       19.10       19.59      0.78 o 
   4   9   6       30.51       26.51      0.88 o 
   5   9   6        6.61        6.82      1.80 o 
   6   9   6        2.79        2.44      0.73 o 
   7   9   6        4.44        5.80      0.77 o 
   8   9   6        0.07        0.30      0.59 o 
   9   9   6        1.21        0.95      0.67 o 
  10   9   6        0.71        1.06      0.70 o 
  11   9   6        1.19        1.03      1.50 o 
  -2  10   6        1.09        0.60      0.54 o 
  -1  10   6        2.66        3.37      0.58 o 
   0  10   6        3.75        3.39      0.49 o 
   1  10   6        1.88        3.94      0.50 o 
   2  10   6        0.12        0.39      0.36 o 
   3  10   6        0.11        0.26      0.34 o 
   4  10   6        0.31        0.07      0.39 o 
   5  10   6       13.08       11.98      0.93 o 
   6  10   6        8.99        8.59      0.85 o 
   7  10   6        6.22        5.98      1.78 o 
   8  10   6        0.08        0.16      1.08 o 
   9  10   6        0.09       -0.02      0.65 o 
  10  10   6        0.34       -0.04      1.17 o 
   0  11   6        0.39        1.00      0.88 o 
   1  11   6        9.56       14.21      1.11 o 
   2  11   6        3.81        4.50      0.80 o 
   3  11   6        0.83        0.23      0.85 o 
   4  11   6        0.76        0.11      1.22 o 
   5  11   6        0.81        0.90      1.19 o 
   6  11   6        0.61        0.37      0.70 o 
   7  11   6        2.36        3.05      0.71 o 
   8  11   6        0.48       -0.24      1.18 o 
   9  11   6        1.28        1.23      0.74 o 
   2  12   6        7.15        6.79      1.33 o 
   3  12   6        1.52        0.66      0.98 o 
   4  12   6        8.52       10.02      1.44 o 
   5  12   6        7.09        6.48      1.29 o 
   6  12   6        2.08        2.32      1.48 o 
   7  12   6        0.46        0.04      0.64 o 
   8  12   6        0.84        0.61      0.67 o 
  -6  -9   7        0.29        1.78      0.73 o 
  -5  -9   7        4.58        7.50      0.78 o 
  -4  -9   7        4.05        4.37      0.58 o 
  -3  -9   7        2.57        3.52      0.52 o 
  -2  -9   7        0.05       -0.25      0.36 o 
  -1  -9   7        0.02       -0.21      0.34 o 
   0  -9   7        0.17        0.21      0.45 o 
   1  -9   7        0.75        0.28      1.06 o 
  -7  -8   7        1.57        0.72      0.87 o 
  -6  -8   7        1.47        1.45      0.54 o 
  -5  -8   7        2.40        2.64      0.57 o 
  -4  -8   7        1.01        0.60      0.46 o 
  -3  -8   7        2.33        2.01      0.45 o 
  -2  -8   7        2.40        2.83      0.42 o 
  -1  -8   7        6.63        7.75      0.45 o 
   0  -8   7        0.32        0.10      0.24 o 
   1  -8   7        0.12        0.00      0.21 o 
   2  -8   7        0.77        0.83      0.22 o 
   3  -8   7        2.18        2.84      0.25 o 
  -8  -7   7        0.24        0.94      0.93 o 
  -7  -7   7        6.20        5.26      0.87 o 
  -6  -7   7        2.01        3.22      0.61 o 
  -5  -7   7        0.05        0.17      0.42 o 
  -4  -7   7       23.23       26.66      1.26 o 
  -3  -7   7        2.38        2.46      0.74 o 
  -2  -7   7        5.10        5.39      0.56 o 
  -1  -7   7        3.29        2.72      0.27 o 
   0  -7   7       11.62       11.85      0.46 o 
   1  -7   7       32.42       34.46      0.70 o 
   2  -7   7       10.36        7.76      0.32 o 
   3  -7   7        1.01        0.39      0.15 o 
   4  -7   7        0.49        0.15      0.24 o 
  -8  -6   7        1.86        2.56      1.03 o 
  -7  -6   7        7.53       10.18      0.98 o 
  -6  -6   7        1.49        2.89      0.54 o 
  -5  -6   7        7.17        5.63      0.60 o 
  -4  -6   7        0.60       -0.03      0.36 o 
  -3  -6   7       43.41       39.04      1.15 o 
  -2  -6   7       61.29       58.60      1.06 o 
  -1  -6   7       15.51       12.61      0.45 o 
   0  -6   7       23.63       24.83      0.55 o 
   1  -6   7       79.03       78.50      1.20 o 
   2  -6   7       39.12       38.40      1.28 o 
   3  -6   7        0.33       -0.31      0.87 o 
   4  -6   7        2.42        3.31      1.15 o 
   5  -6   7        6.22        7.35      0.33 o 
  -9  -5   7        0.25        0.59      1.09 o 
  -8  -5   7       20.56       21.37      1.56 o 
  -7  -5   7        9.59        9.50      0.74 o 
  -6  -5   7       11.23       10.40      0.56 o 
  -5  -5   7       23.30       21.18      0.71 o 
  -4  -5   7        0.74        0.23      0.38 o 
  -3  -5   7       90.22       85.55      2.68 o 
  -2  -5   7        0.20        0.27      0.23 o 
  -1  -5   7        0.03       -0.20      0.20 o 
   0  -5   7        6.46        6.73      0.30 o 
   1  -5   7      274.67      265.10      2.87 o 
   2  -5   7      105.89       98.28      1.74 o 
   3  -5   7        0.53        1.66      0.94 o 
   4  -5   7        0.20       -0.50      0.66 o 
   5  -5   7        0.18       -0.32      0.32 o 
   6  -5   7        1.19        1.88      0.22 o 
  -9  -4   7        0.95        1.41      1.25 o 
  -8  -4   7        5.99        5.72      0.70 o 
  -7  -4   7        3.69        4.87      0.61 o 
  -6  -4   7        5.01        4.66      0.44 o 
  -5  -4   7        0.25        0.09      0.30 o 
  -4  -4   7       64.37       57.34      1.10 o 
  -3  -4   7       79.89       68.24      1.07 o 
  -2  -4   7       29.35       24.30      0.68 o 
  -1  -4   7       79.15       76.96      1.16 o 
   0  -4   7       10.77        9.90      0.33 o 
   1  -4   7        7.49        6.28      0.23 o 
   2  -4   7        3.57        2.25      0.22 o 
   3  -4   7        2.78        2.60      0.87 o 
   4  -4   7        2.06        0.44      0.71 o 
   5  -4   7        1.92        1.67      0.23 o 
   6  -4   7        4.71        5.48      0.43 o 
   7  -4   7        0.41        0.66      0.23 o 
  -9  -3   7        0.51        0.42      0.50 o 
  -8  -3   7        0.01        0.33      0.48 o 
  -7  -3   7       24.78       25.08      1.07 o 
  -6  -3   7       25.29       23.50      0.77 o 
  -5  -3   7       13.06       11.56      0.54 o 
  -4  -3   7      199.01      195.18      2.93 o 
  -3  -3   7      103.91      110.48      1.49 o 
  -2  -3   7       27.93       28.91      0.58 o 
  -1  -3   7       14.67       15.97      0.38 o 
   0  -3   7       26.76       25.60      0.51 o 
   1  -3   7       11.73       12.58      0.29 o 
   2  -3   7       16.71       14.70      0.46 o 
   3  -3   7      113.88      114.17      4.17 o 
   4  -3   7        0.13       -0.55      0.55 o 
   5  -3   7        3.25        3.94      0.29 o 
   6  -3   7        0.01        0.08      0.18 o 
   7  -3   7        8.38        8.24      0.42 o 
   8  -3   7        0.84        0.91      0.38 o 
  -9  -2   7        1.34       -0.67      1.16 o 
  -8  -2   7        5.17        5.36      0.67 o 
  -7  -2   7        7.39        7.78      0.95 o 
  -6  -2   7       12.40       11.20      0.62 o 
  -5  -2   7        0.01       -0.24      0.39 o 
  -4  -2   7        3.26        3.25      0.38 o 
  -3  -2   7       22.51       22.96      0.65 o 
  -2  -2   7       11.57       10.19      0.35 o 
  -1  -2   7        0.07        0.68      0.38 o 
   0  -2   7      147.03      163.00      2.03 o 
   1  -2   7       45.25       44.32      0.66 o 
   2  -2   7        1.79        2.34      0.15 o 
   3  -2   7      113.40      109.34      1.34 o 
   4  -2   7      102.92      103.83      1.50 o 
   5  -2   7       27.75       30.50      0.46 o 
   6  -2   7        2.32        2.73      0.21 o 
   7  -2   7        0.92        1.03      0.27 o 
   8  -2   7        0.07        0.30      0.32 o 
   9  -2   7        2.46        2.68      0.43 o 
  -9  -1   7        1.79        0.80      0.69 o 
  -8  -1   7        5.11        4.20      1.56 o 
  -7  -1   7        5.33        4.67      0.74 o 
  -6  -1   7        0.54        1.19      0.52 o 
  -5  -1   7      180.34      176.55      2.80 o 
  -4  -1   7      333.34      320.31      4.44 o 
  -3  -1   7       94.88       99.65      1.19 o 
  -2  -1   7       19.52       18.72      0.44 o 
  -1  -1   7        0.93        0.07      0.13 o 
   0  -1   7      615.59      667.24      6.77 o 
   1  -1   7       64.82       61.37      0.77 o 
   2  -1   7       15.01       15.08      0.29 o 
   3  -1   7      130.75      126.52      1.78 o 
   4  -1   7       19.71       17.82      0.42 o 
   5  -1   7       27.05       27.98      0.50 o 
   6  -1   7        1.68        2.29      0.28 o 
   7  -1   7        2.43        1.74      0.28 o 
   8  -1   7        1.90        2.47      0.29 o 
   9  -1   7        0.42        0.50      0.34 o 
  -9   0   7        7.56        6.48      0.95 o 
  -8   0   7       16.48       14.96      2.40 o 
  -7   0   7        7.04        8.84      0.90 o 
  -6   0   7       18.42       20.82      1.14 o 
  -5   0   7       39.83       39.98      1.08 o 
  -4   0   7      753.63      738.27      8.46 o 
  -3   0   7      222.85      218.91      2.24 o 
  -2   0   7       41.08       39.10      0.61 o 
  -1   0   7       72.10       73.24      0.94 o 
   0   0   7       23.24       27.92      0.51 o 
   1   0   7       24.76       26.64      0.46 o 
   2   0   7      129.19      136.39      1.70 o 
   3   0   7       99.29       89.12      1.09 o 
   4   0   7       12.64       13.85      0.34 o 
   5   0   7        0.10       -0.20      0.25 o 
   6   0   7      267.49      252.06      2.62 o 
   7   0   7       16.95       16.93      0.52 o 
   8   0   7        0.00       -0.02      0.22 o 
   9   0   7        0.32        0.65      0.34 o 
  10   0   7        8.36        8.38      0.61 o 
  -8   1   7        0.50       -0.15      0.57 o 
  -7   1   7       11.92       10.86      0.96 o 
  -6   1   7       11.84       12.17      0.92 o 
  -5   1   7        7.11        5.23      0.65 o 
  -4   1   7       37.45       41.56      0.84 o 
  -3   1   7        8.47        7.44      0.35 o 
  -2   1   7        5.48        7.80      0.30 o 
  -1   1   7      347.43      319.87      3.02 o 
   0   1   7        1.29        2.11      0.16 o 
   1   1   7      353.38      407.43      4.25 o 
   2   1   7       38.89       35.88      0.57 o 
   3   1   7       82.34       89.89      1.10 o 
   4   1   7        3.16        4.51      0.23 o 
   5   1   7      252.28      246.41      2.86 o 
   6   1   7      109.12      112.14      1.35 o 
   7   1   7       58.67       58.21      1.04 o 
   8   1   7        2.02        1.59      0.34 o 
   9   1   7        0.01        0.13      0.32 o 
  10   1   7        3.40        3.38      0.48 o 
  -8   2   7        2.02        2.58      1.14 o 
  -7   2   7       10.96       13.87      1.08 o 
  -6   2   7        0.03       -0.44      0.48 o 
  -5   2   7        3.84        3.14      0.61 o 
  -4   2   7        0.11        0.21      0.27 o 
  -3   2   7      196.43      203.86      2.48 o 
  -2   2   7        4.06        6.16      0.32 o 
  -1   2   7       15.96       17.80      0.43 o 
   0   2   7       68.07       72.67      0.92 o 
   1   2   7       42.10       46.26      0.62 o 
   2   2   7       28.96       25.93      0.46 o 
   3   2   7      262.54      261.23      2.83 o 
   4   2   7        4.89        4.95      0.24 o 
   5   2   7       35.29       40.28      0.63 o 
   6   2   7      337.86      332.42      3.14 o 
   7   2   7        8.14       10.86      0.54 o 
   8   2   7        0.00       -0.13      0.27 o 
   9   2   7        0.58        1.00      0.34 o 
  10   2   7        1.51        1.96      0.50 o 
  11   2   7        0.06        0.63      0.50 o 
  -7   3   7        1.70        1.22      0.75 o 
  -6   3   7        0.05       -0.03      0.52 o 
  -5   3   7       13.70       13.17      1.18 o 
  -4   3   7        2.28        1.46      0.33 o 
  -3   3   7        0.13        0.13      0.20 o 
  -2   3   7        0.02       -0.16      0.18 o 
  -1   3   7      113.52      111.09      1.48 o 
   0   3   7       55.26       54.98      0.81 o 
   1   3   7       78.46       84.50      0.99 o 
   2   3   7      130.54      120.90      1.38 o 
   3   3   7       58.96       57.02      0.73 o 
   4   3   7       46.48       41.75      0.70 o 
   5   3   7        2.33        1.89      0.21 o 
   6   3   7       29.71       29.37      0.53 o 
   7   3   7       46.21       44.98      0.76 o 
   8   3   7       16.42       13.57      0.60 o 
   9   3   7        0.42        0.62      0.35 o 
  10   3   7        0.93        0.79      0.40 o 
  11   3   7        7.99       10.57      0.72 o 
  -7   4   7        1.24        1.40      0.77 o 
  -6   4   7       19.63       20.69      1.21 o 
  -5   4   7       36.63       28.77      1.33 o 
  -4   4   7       10.18        8.58      0.55 o 
  -3   4   7       11.90       11.53      0.56 o 
  -2   4   7       66.48       61.87      1.04 o 
  -1   4   7      105.77      110.41      1.50 o 
   0   4   7       29.89       33.43      0.66 o 
   1   4   7       13.29       12.08      0.34 o 
   2   4   7        0.02        0.86      0.28 o 
   3   4   7        0.70       -0.01      0.13 o 
   4   4   7      151.46      150.63      1.69 o 
   5   4   7       47.87       44.09      0.69 o 
   6   4   7       15.05       13.03      0.42 o 
   7   4   7       23.67       23.63      0.63 o 
   8   4   7        3.81        3.24      0.33 o 
   9   4   7        1.09        1.40      0.43 o 
  10   4   7        0.55        0.72      0.38 o 
  11   4   7        0.10        1.40      0.45 o 
  -6   5   7        2.95        2.24      0.72 o 
  -5   5   7        1.72        3.81      0.57 o 
  -4   5   7        1.14        1.35      0.39 o 
  -3   5   7       34.58       29.62      1.68 o 
  -2   5   7        0.45        0.93      0.34 o 
  -1   5   7       69.23       62.93      1.05 o 
   0   5   7       11.83        8.67      0.41 o 
   1   5   7       85.56       91.01      1.29 o 
   2   5   7       47.27       41.56      0.76 o 
   3   5   7       13.92       10.54      0.35 o 
   4   5   7        2.17        1.70      0.23 o 
   5   5   7       45.87       45.76      0.68 o 
   6   5   7        1.10        1.25      0.29 o 
   7   5   7       11.55       12.18      0.57 o 
   8   5   7        0.03        0.10      0.29 o 
   9   5   7        0.10       -0.30      0.31 o 
  10   5   7        1.77        2.21      0.45 o 
  11   5   7        1.39        1.84      0.49 o 
  -6   6   7        3.89        3.33      0.96 o 
  -5   6   7        6.56        7.64      0.81 o 
  -4   6   7       16.01       15.33      0.74 o 
  -3   6   7       12.77       12.94      0.59 o 
  -2   6   7        5.44        5.37      0.46 o 
  -1   6   7        2.28        1.94      0.33 o 
   0   6   7      597.01      575.12      7.43 o 
   1   6   7      170.68      161.76      2.05 o 
   2   6   7      182.80      168.32      2.10 o 
   3   6   7       10.51       11.63      0.47 o 
   4   6   7        0.13        0.69      0.38 o 
   5   6   7      257.95      268.14      3.11 o 
   6   6   7        5.48        6.04      0.46 o 
   7   6   7        2.27        2.98      0.40 o 
   8   6   7        0.78        0.90      0.35 o 
   9   6   7        2.93        2.90      0.57 o 
  10   6   7        1.30        1.75      0.69 o 
  11   6   7        0.51        2.28      1.11 o 
  -5   7   7       16.25       16.48      1.45 o 
  -4   7   7        0.07        0.36      0.51 o 
  -3   7   7        1.25        1.19      0.38 o 
  -2   7   7       22.43       26.25      0.79 o 
  -1   7   7       12.07       12.22      0.52 o 
   0   7   7        4.53        6.13      0.39 o 
   1   7   7       64.91       70.77      1.21 o 
   2   7   7       98.19      100.56      1.79 o 
   3   7   7        0.43        0.45      0.24 o 
   4   7   7        0.49        0.29      0.19 o 
   5   7   7        8.49        8.16      0.51 o 
   6   7   7       15.54       15.86      0.68 o 
   7   7   7        0.27        0.40      0.37 o 
   8   7   7       17.86       18.42      0.79 o 
   9   7   7        5.99        5.84      0.75 o 
  10   7   7        0.20        0.46      0.57 o 
  11   7   7       16.26       18.45      1.95 o 
  -4   8   7        2.27        2.22      0.64 o 
  -3   8   7        9.53       11.20      0.81 o 
  -2   8   7        0.42        0.02      0.28 o 
  -1   8   7       18.22       16.65      0.59 o 
   0   8   7       67.05       61.40      1.26 o 
   1   8   7        0.08        0.04      0.28 o 
   2   8   7       58.74       63.71      1.21 o 
   3   8   7        7.55        6.92      0.43 o 
   4   8   7       10.30       10.39      0.64 o 
   5   8   7        0.89        0.46      0.75 o 
   6   8   7       32.42       27.66      1.47 o 
   7   8   7       20.41       21.92      1.28 o 
   8   8   7       48.92       47.51      3.49 o 
   9   8   7        1.10        2.45      0.69 o 
  10   8   7       14.31       15.19      1.13 o 
  11   8   7       16.07       19.37      1.47 o 
  -3   9   7        1.12        0.52      0.72 o 
  -2   9   7        4.27        4.14      0.82 o 
  -1   9   7        0.19        0.03      0.42 o 
   0   9   7        0.38        1.61      0.37 o 
   1   9   7       24.18       26.37      0.82 o 
   2   9   7       17.42       18.59      0.67 o 
   3   9   7        1.80        2.46      0.42 o 
   4   9   7        0.28       -0.37      0.56 o 
   5   9   7        5.87        5.14      0.71 o 
   6   9   7        8.71        8.87      1.09 o 
   7   9   7        0.25        0.19      0.86 o 
   8   9   7       19.35       25.86      1.38 o 
   9   9   7        0.70        0.31      0.63 o 
  10   9   7        5.33        6.31      0.93 o 
  11   9   7       15.60       16.06      1.27 o 
  -1  10   7        0.07       -0.02      0.59 o 
   0  10   7        8.27        8.90      0.93 o 
   1  10   7       17.93       16.74      0.88 o 
   2  10   7        4.15        3.12      0.67 o 
   3  10   7        8.14        5.81      0.88 o 
   4  10   7       10.40        9.72      1.00 o 
   5  10   7        5.42        5.58      1.15 o 
   6  10   7        4.61        3.77      0.72 o 
   7  10   7        0.45        0.10      0.59 o 
   8  10   7       27.11       26.53      1.43 o 
   9  10   7        9.02        6.94      0.95 o 
  10  10   7        1.66        1.23      1.44 o 
   0  11   7        8.53        9.84      1.44 o 
   1  11   7        0.13        0.95      0.85 o 
   2  11   7        4.50        3.86      1.07 o 
   3  11   7        0.07       -0.49      0.49 o 
   4  11   7        0.15       -0.01      0.56 o 
   5  11   7        0.00        0.10      0.52 o 
   6  11   7        0.16        0.04      0.56 o 
   7  11   7        1.12        0.59      0.62 o 
   8  11   7        0.01        1.07      0.66 o 
   9  11   7        4.14        5.38      0.91 o 
   3  12   7        0.19        0.55      0.89 o 
   4  12   7        0.59        0.59      0.90 o 
   5  12   7        3.41        2.12      0.72 o 
   6  12   7        2.72        3.87      0.82 o 
   7  12   7        0.41       -0.39      0.60 o 
   8  12   7        0.00        0.23      0.98 o 
  -4  -9   8        0.40        0.99      0.86 o 
  -3  -9   8        2.37        2.19      0.51 o 
  -2  -9   8        0.01        0.42      0.41 o 
  -1  -9   8        1.99        3.89      0.89 o 
  -6  -8   8        3.66        4.79      0.70 o 
  -5  -8   8       22.07       24.92      1.90 o 
  -4  -8   8        6.71        6.46      0.64 o 
  -3  -8   8        5.22        6.05      0.58 o 
  -2  -8   8        0.64       -0.08      0.35 o 
  -1  -8   8        0.02       -0.24      0.31 o 
   0  -8   8        2.73        3.47      0.41 o 
   1  -8   8        1.51        1.70      0.27 o 
   2  -8   8        3.21        5.14      0.31 o 
  -7  -7   8        0.04        0.85      0.89 o 
  -6  -7   8        1.12        1.11      0.50 o 
  -5  -7   8        4.54        7.00      0.70 o 
  -4  -7   8        0.34        0.70      0.43 o 
  -3  -7   8        0.01       -0.02      0.38 o 
  -2  -7   8        0.81        1.46      0.37 o 
  -1  -7   8        4.93        4.78      0.39 o 
   0  -7   8        1.93        1.86      0.25 o 
   1  -7   8        5.67        4.32      0.30 o 
   2  -7   8        6.87        7.94      0.38 o 
   3  -7   8        3.02        2.68      0.30 o 
   4  -7   8        5.53        6.62      1.49 o 
  -8  -6   8       28.56       34.00      2.38 o 
  -7  -6   8        2.24        0.50      0.82 o 
  -6  -6   8        0.02       -0.26      0.44 o 
  -5  -6   8        0.84        0.91      0.44 o 
  -4  -6   8       11.50        9.76      0.76 o 
  -3  -6   8        2.60        2.27      0.44 o 
  -2  -6   8        0.27        0.03      0.31 o 
  -1  -6   8        6.93        5.35      0.53 o 
   0  -6   8       18.58       16.15      0.47 o 
   1  -6   8        9.23        7.66      0.35 o 
   2  -6   8        8.51        9.18      0.32 o 
   3  -6   8        2.43        2.08      1.06 o 
   4  -6   8        0.61        0.78      1.02 o 
   5  -6   8        1.49        1.70      1.07 o 
  -8  -5   8        0.36        0.98      0.97 o 
  -7  -5   8        1.08        0.56      0.86 o 
  -6  -5   8        0.12       -0.26      0.42 o 
  -5  -5   8        3.01        4.50      0.57 o 
  -4  -5   8        0.03        0.78      0.40 o 
  -3  -5   8       24.87       21.57      0.88 o 
  -2  -5   8       31.61       27.07      0.74 o 
  -1  -5   8       16.58       17.13      0.51 o 
   0  -5   8       51.93       51.95      0.86 o 
   1  -5   8       63.55       63.13      0.92 o 
   2  -5   8       20.40       21.15      0.73 o 
   3  -5   8        2.59        3.48      1.01 o 
   4  -5   8        0.74        1.03      0.91 o 
   5  -5   8        4.30        3.82      1.17 o 
   6  -5   8        0.05        0.32      0.41 o 
  -8  -4   8        6.80        9.80      0.82 o 
  -7  -4   8        1.45        0.10      0.43 o 
  -6  -4   8       11.81       11.06      0.66 o 
  -5  -4   8        5.07        5.25      0.50 o 
  -4  -4   8        2.89        1.81      0.36 o 
  -3  -4   8       88.51       80.02      1.79 o 
  -2  -4   8       25.25       22.31      0.62 o 
  -1  -4   8        0.65       -0.18      0.19 o 
   0  -4   8       28.39       26.91      0.57 o 
   1  -4   8        0.65        0.72      0.16 o 
   2  -4   8       74.63       66.04      1.04 o 
   3  -4   8        3.37        4.37      1.03 o 
   4  -4   8        0.72        0.58      0.74 o 
   5  -4   8        0.40       -0.20      0.71 o 
   6  -4   8        0.97        0.78      0.17 o 
   7  -4   8        3.73        3.76      0.26 o 
  -8  -3   8        1.07        2.11      0.70 o 
  -7  -3   8        1.68        1.41      0.62 o 
  -6  -3   8        0.76        0.80      0.43 o 
  -5  -3   8      129.88      129.44      2.28 o 
  -4  -3   8       63.02       59.40      1.30 o 
  -3  -3   8      153.24      146.53      2.30 o 
  -2  -3   8        0.37       -0.03      0.19 o 
  -1  -3   8        1.61        2.25      0.24 o 
   0  -3   8        8.75        7.03      0.30 o 
   1  -3   8        0.56        0.43      0.14 o 
   2  -3   8       60.55       55.07      0.84 o 
   3  -3   8       72.76       72.94      1.64 o 
   4  -3   8       20.69       19.07      1.60 o 
   5  -3   8        0.14        0.28      0.18 o 
   6  -3   8        5.31        4.36      0.30 o 
   7  -3   8        2.58        1.15      0.21 o 
   8  -3   8        3.91        3.91      0.34 o 
  -8  -2   8        0.61        0.13      0.60 o 
  -7  -2   8        3.54        2.68      0.80 o 
  -6  -2   8        0.71        0.02      0.65 o 
  -5  -2   8        4.02        4.66      0.51 o 
  -4  -2   8        8.84        9.89      0.57 o 
  -3  -2   8       47.36       47.05      1.08 o 
  -2  -2   8       35.76       37.07      0.71 o 
  -1  -2   8        9.37        9.57      0.34 o 
   0  -2   8        5.61        5.34      0.59 o 
   1  -2   8        7.10        7.08      0.41 o 
   2  -2   8        5.59        4.28      0.19 o 
   3  -2   8      128.94      116.27      1.68 o 
   4  -2   8        1.78        1.80      0.18 o 
   5  -2   8        0.43        0.39      0.13 o 
   6  -2   8        9.12        9.67      0.29 o 
   7  -2   8       11.18       11.32      0.39 o 
   8  -2   8        8.78        9.66      0.83 o 
   9  -2   8        0.72       -0.02      0.41 o 
  -8  -1   8        0.24       -0.27      0.58 o 
  -7  -1   8        0.22       -0.26      0.49 o 
  -6  -1   8        0.82        0.41      0.57 o 
  -5  -1   8        0.19       -0.04      0.31 o 
  -4  -1   8       71.76       73.03      1.49 o 
  -3  -1   8      152.47      144.57      2.31 o 
  -2  -1   8       20.35       21.33      0.55 o 
  -1  -1   8       34.47       34.91      0.64 o 
   0  -1   8       29.19       31.69      0.56 o 
   1  -1   8       39.60       41.75      0.67 o 
   2  -1   8      273.56      270.79      3.16 o 
   3  -1   8       35.30       40.07      0.62 o 
   4  -1   8        3.93        3.56      0.21 o 
   5  -1   8       11.23       10.86      0.31 o 
   6  -1   8       10.32       11.80      0.36 o 
   7  -1   8        1.64        1.56      0.25 o 
   8  -1   8        0.81        0.49      0.27 o 
   9  -1   8        7.65        9.15      0.57 o 
  -8   0   8        5.05        6.41      0.90 o 
  -7   0   8        4.31        3.73      0.77 o 
  -6   0   8       21.18       23.84      2.31 o 
  -5   0   8        8.76        9.82      1.01 o 
  -4   0   8       28.01       26.88      0.89 o 
  -3   0   8       32.26       33.82      1.49 o 
  -2   0   8       11.35       11.22      0.37 o 
  -1   0   8       27.33       23.83      0.57 o 
   0   0   8       29.97       33.76      0.68 o 
   1   0   8      110.32      114.44      1.38 o 
   2   0   8        0.04        0.02      0.08 o 
   3   0   8       22.83       22.27      0.48 o 
   4   0   8      295.44      277.22      3.02 o 
   5   0   8       68.63       62.84      0.91 o 
   6   0   8        1.90        2.05      0.22 o 
   7   0   8        1.54        1.43      0.23 o 
   8   0   8        0.01       -0.05      0.25 o 
   9   0   8        5.67        4.57      0.46 o 
  10   0   8        3.48        5.26      0.56 o 
  -8   1   8       37.29       38.41      1.93 o 
  -7   1   8       14.99       15.20      1.15 o 
  -6   1   8        1.11        1.70      0.60 o 
  -5   1   8        1.07        0.46      0.48 o 
  -4   1   8       40.58       34.35      0.98 o 
  -3   1   8      347.27      350.71      4.87 o 
  -2   1   8        1.76        2.11      0.22 o 
  -1   1   8        0.16        0.05      0.13 o 
   0   1   8      219.66      229.53      2.40 o 
   1   1   8        5.40        5.92      0.26 o 
   2   1   8       98.39      106.99      1.31 o 
   3   1   8      180.38      175.95      1.98 o 
   4   1   8        7.72        7.60      0.31 o 
   5   1   8        6.88        6.44      0.31 o 
   6   1   8       54.44       49.50      0.87 o 
   7   1   8        0.41        1.05      0.24 o 
   8   1   8        2.23        1.55      0.34 o 
   9   1   8        4.34        4.94      0.60 o 
  10   1   8        0.48        0.86      0.42 o 
  -7   2   8        0.21        1.39      0.66 o 
  -6   2   8        5.58        7.54      0.85 o 
  -5   2   8        0.69        0.03      0.51 o 
  -4   2   8        6.52        4.73      0.83 o 
  -3   2   8        3.11        3.06      0.39 o 
  -2   2   8       55.75       49.99      1.16 o 
  -1   2   8        0.12        1.05      0.17 o 
   0   2   8       61.77       71.72      0.99 o 
   1   2   8       35.94       37.32      0.62 o 
   2   2   8      111.00      118.89      2.00 o 
   3   2   8       34.40       33.49      0.60 o 
   4   2   8        0.00        0.02      0.15 o 
   5   2   8       22.25       21.47      0.49 o 
   6   2   8      300.22      297.47      3.35 o 
   7   2   8       29.54       26.33      0.64 o 
   8   2   8        1.08        0.98      0.34 o 
   9   2   8        2.30        1.59      0.39 o 
  10   2   8        6.34        7.22      0.57 o 
  11   2   8        6.86       10.30      0.83 o 
  -7   3   8       14.42       15.31      1.17 o 
  -6   3   8        0.60        0.57      0.57 o 
  -5   3   8        4.63        4.80      1.13 o 
  -4   3   8        5.08        3.95      1.22 o 
  -3   3   8       24.82       22.49      1.44 o 
  -2   3   8       22.73       25.80      0.64 o 
  -1   3   8       39.11       42.04      1.38 o 
   0   3   8       54.58       53.96      0.98 o 
   1   3   8      253.19      268.39      3.74 o 
   2   3   8      176.63      192.39      2.07 o 
   3   3   8      109.94      110.71      1.42 o 
   4   3   8        0.34        0.40      0.17 o 
   5   3   8        0.84        0.96      0.20 o 
   6   3   8        1.44        1.47      0.24 o 
   7   3   8        0.57        0.06      0.25 o 
   8   3   8        1.01        0.48      0.30 o 
   9   3   8        0.19        0.01      0.32 o 
  10   3   8        0.13       -0.01      0.42 o 
  11   3   8        0.28        0.52      0.51 o 
  -6   4   8        8.36       12.76      1.05 o 
  -5   4   8        2.68        2.62      0.64 o 
  -4   4   8        1.62        0.38      0.49 o 
  -3   4   8        0.08        1.60      0.99 o 
  -2   4   8        0.28       -0.07      0.23 o 
  -1   4   8        6.95        6.62      0.78 o 
   0   4   8       13.83       12.39      0.43 o 
   1   4   8       22.08       20.97      0.68 o 
   2   4   8       29.53       30.00      0.54 o 
   3   4   8        4.74        5.93      0.29 o 
   4   4   8        1.57        1.85      0.21 o 
   5   4   8        4.57        4.95      0.50 o 
   6   4   8        8.00        9.12      0.72 o 
   7   4   8        2.69        2.71      0.35 o 
   8   4   8        1.43        1.77      0.35 o 
   9   4   8        4.29        3.79      0.54 o 
  10   4   8        3.86        5.16      0.65 o 
  11   4   8        0.42        1.03      0.55 o 
  -6   5   8        6.72        6.48      0.98 o 
  -5   5   8        3.83        3.07      1.25 o 
  -4   5   8        2.68        1.48      1.11 o 
  -3   5   8       17.85       14.91      1.89 o 
  -2   5   8       54.32       49.60      1.18 o 
  -1   5   8       27.22       22.96      0.75 o 
   0   5   8      153.01      148.05      1.94 o 
   1   5   8       64.73       69.53      1.10 o 
   2   5   8       40.97       39.02      0.83 o 
   3   5   8        0.47        0.36      0.16 o 
   4   5   8      144.25      154.55      1.79 o 
   5   5   8        2.50        2.29      0.29 o 
   6   5   8       10.28       11.62      0.53 o 
   7   5   8        5.81        4.42      0.42 o 
   8   5   8       27.71       26.78      1.00 o 
   9   5   8        3.86        3.67      0.55 o 
  10   5   8        0.01       -0.02      0.44 o 
  11   5   8        2.24        2.04      0.58 o 
  -5   6   8       12.67       12.81      1.13 o 
  -4   6   8        0.01        0.43      0.46 o 
  -3   6   8        0.26       -0.45      0.46 o 
  -2   6   8        1.18        1.98      0.63 o 
  -1   6   8        3.17        4.63      0.50 o 
   0   6   8       39.28       39.64      1.02 o 
   1   6   8        3.65        3.25      0.32 o 
   2   6   8        0.70        0.71      0.23 o 
   3   6   8        1.43        1.15      0.25 o 
   4   6   8      152.16      142.20      3.09 o 
   5   6   8        0.75        0.76      0.30 o 
   6   6   8        2.21        2.31      0.37 o 
   7   6   8       39.21       39.46      1.05 o 
   8   6   8       21.05       22.26      0.83 o 
   9   6   8        0.03       -0.05      0.40 o 
  10   6   8        0.04        0.19      0.45 o 
  11   6   8        0.95        0.52      0.67 o 
  -4   7   8        4.40        4.10      1.23 o 
  -3   7   8        6.17        7.29      0.66 o 
  -2   7   8        1.18        0.52      0.52 o 
  -1   7   8       29.82       27.68      0.87 o 
   0   7   8        0.62        0.40      0.31 o 
   1   7   8      206.53      204.45      3.11 o 
   2   7   8        0.66        0.61      0.32 o 
   3   7   8        6.67        7.14      0.40 o 
   4   7   8        2.13        3.13      0.39 o 
   5   7   8        5.41        5.31      0.47 o 
   6   7   8       12.38       11.93      0.63 o 
   7   7   8       17.92       21.32      0.83 o 
   8   7   8        8.46        8.09      0.59 o 
   9   7   8        0.79        0.48      0.42 o 
  10   7   8        0.27        1.46      1.02 o 
  11   7   8        3.27        3.27      1.22 o 
  -3   8   8       11.70       15.70      1.35 o 
  -2   8   8        6.18        6.20      0.69 o 
  -1   8   8        0.31        1.01      0.48 o 
   0   8   8        0.77        1.83      0.56 o 
   1   8   8       29.18       31.53      1.14 o 
   2   8   8       27.02       24.39      1.32 o 
   3   8   8        1.09        0.38      0.39 o 
   4   8   8       24.53       27.07      1.30 o 
   5   8   8       25.48       25.64      1.23 o 
   6   8   8        0.17        0.15      0.52 o 
   7   8   8       56.68       60.72      1.95 o 
   8   8   8        0.00       -0.54      0.54 o 
   9   8   8        0.00        0.13      0.58 o 
  10   8   8        0.29       -0.15      0.87 o 
  11   8   8        0.58        1.26      1.14 o 
  -2   9   8        2.66        4.12      0.87 o 
  -1   9   8        4.83        5.08      0.65 o 
   0   9   8        0.91        1.58      0.52 o 
   1   9   8       17.00       15.79      0.85 o 
   2   9   8       36.48       31.43      1.48 o 
   3   9   8        4.92        4.06      1.11 o 
   4   9   8        9.39        9.48      0.85 o 
   5   9   8        1.04        1.17      0.53 o 
   6   9   8        4.08        4.06      1.23 o 
   7   9   8       13.12        9.89      1.36 o 
   8   9   8        4.14        5.17      0.82 o 
   9   9   8        0.05       -0.22      0.94 o 
  10   9   8        0.82        1.75      0.72 o 
  -1  10   8        0.36        0.46      0.66 o 
   0  10   8        3.01        1.74      0.69 o 
   1  10   8       13.21       13.19      0.83 o 
   2  10   8       15.53       15.48      1.08 o 
   3  10   8        8.31        8.24      0.89 o 
   4  10   8        7.48        7.19      0.99 o 
   5  10   8        5.44        3.87      0.71 o 
   6  10   8       10.38        8.95      0.90 o 
   7  10   8        5.47        4.65      1.48 o 
   8  10   8       11.67       12.36      1.09 o 
   9  10   8        2.66        1.50      0.74 o 
  10  10   8        1.19        1.39      0.81 o 
   1  11   8        1.54        2.12      1.02 o 
   2  11   8       10.64       12.44      1.49 o 
   3  11   8        8.56       11.28      1.02 o 
   4  11   8        0.82        0.81      0.63 o 
   5  11   8        3.56        3.10      0.71 o 
   6  11   8        7.63        8.06      0.94 o 
   7  11   8        1.80        1.36      0.80 o 
   8  11   8        3.76        2.66      0.78 o 
   9  11   8        2.55        3.09      1.44 o 
   4  12   8        0.69        1.54      1.05 o 
   5  12   8        3.07        4.35      0.83 o 
   6  12   8        3.90        3.17      0.78 o 
   7  12   8        0.36        1.09      0.66 o 
  -4  -8   9        1.81        1.89      0.54 o 
  -3  -8   9       11.03       15.20      1.10 o 
  -2  -8   9        7.72       10.40      0.76 o 
  -1  -8   9        0.17        0.12      0.46 o 
   0  -8   9        0.38        0.60      0.43 o 
  -6  -7   9        3.62        5.32      0.73 o 
  -5  -7   9        3.41        3.03      0.61 o 
  -4  -7   9        6.47        6.52      0.65 o 
  -3  -7   9        2.31        4.14      0.54 o 
  -2  -7   9       11.07        8.93      0.61 o 
  -1  -7   9        0.14        0.17      0.32 o 
   0  -7   9        0.10       -0.08      0.29 o 
   1  -7   9        0.08        0.48      0.22 o 
   2  -7   9        8.98        9.46      0.51 o 
   3  -7   9        9.62       10.47      1.65 o 
  -7  -6   9       18.93       25.48      2.04 o 
  -6  -6   9        2.18        1.47      0.55 o 
  -5  -6   9       13.55       17.00      0.96 o 
  -4  -6   9        2.49        2.78      0.53 o 
  -3  -6   9        1.69        1.29      0.45 o 
  -2  -6   9        9.11        7.38      0.55 o 
  -1  -6   9        4.79        6.05      0.47 o 
   0  -6   9        6.18        4.10      0.29 o 
   1  -6   9        4.20        3.77      0.29 o 
   2  -6   9        0.65        0.63      0.22 o 
   3  -6   9       22.53       23.52      2.12 o 
   4  -6   9        9.63        7.65      1.49 o 
  -7  -5   9       20.89       21.63      1.87 o 
  -6  -5   9        4.08        4.78      0.68 o 
  -5  -5   9        0.29       -0.03      0.40 o 
  -4  -5   9       12.19       12.21      0.75 o 
  -3  -5   9        7.83        7.00      0.71 o 
  -2  -5   9        0.48        0.26      0.33 o 
  -1  -5   9       44.56       42.94      0.86 o 
   0  -5   9        1.13        1.02      0.21 o 
   1  -5   9       10.66        8.62      0.32 o 
   2  -5   9       25.56       22.70      0.50 o 
   3  -5   9       14.67       13.08      1.62 o 
   4  -5   9        7.07        6.09      1.26 o 
   5  -5   9        0.01        0.89      0.93 o 
  -8  -4   9        2.73        5.66      1.29 o 
  -7  -4   9        0.94        1.76      0.97 o 
  -6  -4   9        8.00       10.07      0.98 o 
  -5  -4   9        6.82        8.54      0.72 o 
  -4  -4   9       26.03       25.74      1.04 o 
  -3  -4   9        4.45        4.18      0.50 o 
  -2  -4   9        7.10        5.74      0.51 o 
  -1  -4   9       10.27        9.55      0.41 o 
   0  -4   9        0.63       -0.18      0.18 o 
   1  -4   9        0.14       -0.15      0.15 o 
   2  -4   9        0.22       -0.13      0.13 o 
   3  -4   9       14.83       20.60      1.81 o 
   4  -4   9        9.39        8.64      1.32 o 
   5  -4   9        0.27        0.97      0.85 o 
   6  -4   9        0.10        0.65      0.34 o 
   7  -4   9        1.50        3.65      1.29 o 
  -8  -3   9       16.27       17.14      1.25 o 
  -7  -3   9        0.12       -0.34      0.83 o 
  -6  -3   9        9.90       10.22      0.90 o 
  -5  -3   9        7.96        7.47      0.57 o 
  -4  -3   9        0.44        0.17      0.31 o 
  -3  -3   9       13.52       16.48      0.82 o 
  -2  -3   9       53.46       54.06      1.37 o 
  -1  -3   9       11.53        9.70      0.41 o 
   0  -3   9        0.03       -0.02      0.18 o 
   1  -3   9        5.18        5.15      0.26 o 
   2  -3   9       25.37       24.55      0.47 o 
   3  -3   9        6.35        5.18      0.24 o 
   4  -3   9        0.10        0.30      0.24 o 
   5  -3   9        0.07       -0.04      0.18 o 
   6  -3   9        1.32        1.06      0.17 o 
   7  -3   9        8.41       10.33      0.51 o 
  -8  -2   9        8.61       11.29      1.09 o 
  -7  -2   9        4.95        7.37      0.89 o 
  -6  -2   9        1.33        1.31      1.09 o 
  -5  -2   9        0.85        0.20      0.45 o 
  -4  -2   9        0.13        0.11      0.33 o 
  -3  -2   9        8.75        9.32      0.53 o 
  -2  -2   9      140.91      138.40      1.96 o 
  -1  -2   9        0.10        0.35      0.21 o 
   0  -2   9        3.04        3.91      0.27 o 
   1  -2   9        0.43        0.79      0.18 o 
   2  -2   9       85.53       85.33      1.17 o 
   3  -2   9       90.84       89.54      1.17 o 
   4  -2   9        0.20        0.05      0.11 o 
   5  -2   9        0.32        0.50      0.13 o 
   6  -2   9        0.00        0.19      0.16 o 
   7  -2   9        0.43        0.03      0.24 o 
   8  -2   9        0.50        0.68      0.29 o 
  -8  -1   9        0.35        0.75      0.63 o 
  -7  -1   9       11.81       12.71      1.07 o 
  -6  -1   9        9.05        8.70      0.88 o 
  -5  -1   9        0.23        0.79      0.46 o 
  -4  -1   9       94.71       95.50      1.83 o 
  -3  -1   9      106.64      104.73      1.87 o 
  -2  -1   9      367.22      370.45      4.98 o 
  -1  -1   9        7.97        7.19      0.34 o 
   0  -1   9        2.82        2.56      0.21 o 
   1  -1   9       35.47       33.62      0.66 o 
   2  -1   9       29.31       30.15      0.59 o 
   3  -1   9      117.71      117.29      1.52 o 
   4  -1   9        0.15       -0.13      0.13 o 
   5  -1   9       15.24       16.23      0.49 o 
   6  -1   9        1.62        2.22      0.21 o 
   7  -1   9        0.49        0.09      0.22 o 
   8  -1   9        0.24        0.48      0.27 o 
   9  -1   9        7.01        8.87      0.83 o 
  -8   0   9        1.34        2.64      1.13 o 
  -7   0   9        4.53        6.21      1.06 o 
  -6   0   9        4.50        4.19      0.74 o 
  -5   0   9       14.84       14.68      0.99 o 
  -4   0   9      123.96      123.03      2.19 o 
  -3   0   9       12.53       13.34      0.63 o 
  -2   0   9      228.38      222.95      3.24 o 
  -1   0   9        5.49        5.37      0.31 o 
   0   0   9       45.40       48.65      0.80 o 
   1   0   9       19.80       21.04      0.47 o 
   2   0   9        0.27        0.34      0.17 o 
   3   0   9        1.34        2.09      0.22 o 
   4   0   9      199.63      199.38      2.46 o 
   5   0   9       14.20       15.61      0.42 o 
   6   0   9        3.66        3.67      0.27 o 
   7   0   9        2.33        2.30      0.23 o 
   8   0   9       18.64       19.15      0.70 o 
   9   0   9        0.04       -0.33      0.35 o 
  -7   1   9        1.36        2.17      0.73 o 
  -6   1   9        0.79        2.52      0.69 o 
  -5   1   9       41.63       43.10      1.65 o 
  -4   1   9       22.49       20.81      1.31 o 
  -3   1   9        1.41        1.04      0.34 o 
  -2   1   9      149.83      142.13      2.30 o 
  -1   1   9       61.69       67.13      1.16 o 
   0   1   9        9.61       11.90      0.42 o 
   1   1   9        5.17        5.43      0.35 o 
   2   1   9       17.83       14.57      0.39 o 
   3   1   9       62.32       58.45      0.84 o 
   4   1   9       46.22       45.18      0.82 o 
   5   1   9       98.27       98.85      1.43 o 
   6   1   9       16.00       18.85      0.51 o 
   7   1   9        2.29        2.25      0.24 o 
   8   1   9       29.53       29.08      0.87 o 
   9   1   9       11.34       11.34      0.62 o 
  10   1   9        4.17        6.02      0.95 o 
  -7   2   9        3.33        2.85      0.79 o 
  -6   2   9        0.12       -0.01      0.56 o 
  -5   2   9        0.46       -0.65      0.91 o 
  -4   2   9        8.82        5.56      0.70 o 
  -3   2   9       47.61       50.43      1.23 o 
  -2   2   9        2.12        1.84      0.40 o 
  -1   2   9       55.22       49.58      0.97 o 
   0   2   9       19.96       18.17      0.45 o 
   1   2   9       96.15       92.46      1.27 o 
   2   2   9        1.69        1.59      0.20 o 
   3   2   9       12.49       11.62      0.46 o 
   4   2   9       95.44       95.53      1.28 o 
   5   2   9       29.46       31.43      0.71 o 
   6   2   9       35.22       34.24      0.78 o 
   7   2   9       23.40       20.70      0.63 o 
   8   2   9       56.82       49.95      1.17 o 
   9   2   9       12.74       10.95      0.63 o 
  10   2   9        3.13        3.96      0.50 o 
  -6   3   9        6.23        7.37      0.91 o 
  -5   3   9        1.11        0.73      0.56 o 
  -4   3   9        1.98        2.67      0.95 o 
  -3   3   9       76.28       76.91      2.19 o 
  -2   3   9        5.74        4.23      0.43 o 
  -1   3   9       43.82       41.98      1.03 o 
   0   3   9       51.23       52.33      0.84 o 
   1   3   9       36.16       38.27      0.63 o 
   2   3   9        8.99       13.21      0.40 o 
   3   3   9        0.01        0.30      0.17 o 
   4   3   9       20.51       21.06      0.52 o 
   5   3   9       64.06       62.30      0.98 o 
   6   3   9        5.70        6.73      0.40 o 
   7   3   9        4.63        5.15      0.49 o 
   8   3   9       15.61       12.00      0.60 o 
   9   3   9       20.63       18.20      0.76 o 
  10   3   9        0.56       -0.04      0.46 o 
  11   3   9        0.98        1.69      0.70 o 
  -6   4   9        0.40        0.42      0.79 o 
  -5   4   9        0.32        1.18      0.59 o 
  -4   4   9        7.92        6.18      0.78 o 
  -3   4   9       58.16       51.12      1.74 o 
  -2   4   9        9.28        4.02      0.91 o 
  -1   4   9        0.45        0.85      0.48 o 
   0   4   9       32.63       35.17      0.83 o 
   1   4   9        1.45        1.33      0.23 o 
   2   4   9        8.60       12.80      0.38 o 
   3   4   9        0.70        0.17      0.17 o 
   4   4   9        1.95        1.83      0.35 o 
   5   4   9        0.19       -0.02      0.21 o 
   6   4   9       25.70       24.77      0.75 o 
   7   4   9        7.90        6.00      0.55 o 
   8   4   9        1.25        0.31      0.52 o 
   9   4   9        0.10        0.08      0.39 o 
  10   4   9        0.32        0.35      0.46 o 
  11   4   9        0.11       -0.27      0.51 o 
  -5   5   9        1.17        0.53      0.59 o 
  -4   5   9        3.23        4.45      0.74 o 
  -3   5   9        2.35        1.62      0.56 o 
  -2   5   9        0.83       -0.30      0.42 o 
  -1   5   9        0.01        0.21      0.43 o 
   0   5   9       24.65       22.53      0.78 o 
   1   5   9       14.09       15.28      0.64 o 
   2   5   9       10.59       13.50      0.51 o 
   3   5   9       85.95       79.38      1.81 o 
   4   5   9        9.66       12.05      0.54 o 
   5   5   9        9.64        9.01      0.50 o 
   6   5   9        4.07        4.69      0.42 o 
   7   5   9        0.50        0.36      0.30 o 
   8   5   9        2.73        1.81      0.46 o 
   9   5   9        0.37        0.83      0.44 o 
  10   5   9        0.16       -0.06      0.44 o 
  11   5   9        0.40        1.70      0.63 o 
  -5   6   9        2.39        1.81      0.60 o 
  -4   6   9        0.35        0.02      0.55 o 
  -3   6   9        6.47        7.14      0.83 o 
  -2   6   9       27.67       29.07      2.76 o 
  -1   6   9       26.80       25.85      1.21 o 
   0   6   9        6.47        7.07      0.74 o 
   1   6   9       24.61       23.08      0.79 o 
   2   6   9       18.41       16.08      1.20 o 
   3   6   9       83.48       77.87      1.53 o 
   4   6   9        0.75        1.08      0.32 o 
   5   6   9        1.18        0.94      0.33 o 
   6   6   9        0.04        0.24      0.30 o 
   7   6   9       55.31       58.33      1.35 o 
   8   6   9        2.63        2.50      0.46 o 
   9   6   9        0.54        0.24      0.44 o 
  10   6   9        0.00        0.16      0.46 o 
  11   6   9        1.84        2.67      1.21 o 
  -4   7   9       12.88       12.01      1.08 o 
  -3   7   9        0.07        0.03      0.44 o 
  -2   7   9        1.20        1.45      0.60 o 
  -1   7   9        1.34        3.52      0.67 o 
   0   7   9        0.03       -0.43      0.46 o 
   1   7   9        0.47        1.75      0.54 o 
   2   7   9       95.95       95.64      2.48 o 
   3   7   9      163.85      161.62      2.98 o 
   4   7   9       17.80       15.36      0.70 o 
   5   7   9       18.86       18.93      0.76 o 
   6   7   9        1.52        1.85      0.39 o 
   7   7   9        0.69        0.67      0.36 o 
   8   7   9        8.60        7.52      0.60 o 
   9   7   9        1.96        1.99      0.52 o 
  10   7   9        0.01       -0.71      0.72 o 
  11   7   9        0.37        0.25      1.02 o 
  -3   8   9        3.00        3.37      0.89 o 
  -2   8   9        8.59        7.63      0.77 o 
  -1   8   9        0.15       -0.16      0.52 o 
   0   8   9       72.93       72.23      2.22 o 
   1   8   9       27.70       26.27      1.31 o 
   2   8   9        0.21        0.53      0.53 o 
   3   8   9       47.11       49.28      2.56 o 
   4   8   9       60.71       60.50      3.06 o 
   5   8   9       30.20       31.47      2.92 o 
   6   8   9        3.01        5.07      0.72 o 
   7   8   9        6.59        4.49      0.72 o 
   8   8   9        2.08        1.38      1.13 o 
   9   8   9        1.89        2.46      0.66 o 
  10   8   9        3.93        7.42      1.41 o 
  11   8   9        1.98        2.20      1.07 o 
  -2   9   9        1.00        1.44      0.94 o 
  -1   9   9        1.36        2.58      0.61 o 
   0   9   9        0.01       -0.17      0.48 o 
   1   9   9       12.90        8.23      0.72 o 
   2   9   9        1.67        1.98      0.52 o 
   3   9   9        0.07       -0.34      0.58 o 
   4   9   9        0.46        0.12      0.49 o 
   5   9   9        0.00        0.38      0.50 o 
   6   9   9       18.15       16.05      1.08 o 
   7   9   9        7.83        8.18      0.89 o 
   8   9   9        4.19        3.54      1.01 o 
   9   9   9        5.89        5.62      0.87 o 
  10   9   9        0.23       -0.16      0.60 o 
   0  10   9        5.19        3.81      0.81 o 
   1  10   9        0.22        0.92      0.50 o 
   2  10   9        0.60       -0.02      0.59 o 
   3  10   9        0.66       -0.12      0.52 o 
   4  10   9        0.01       -0.17      0.70 o 
   5  10   9        3.43        4.78      0.79 o 
   6  10   9        7.40        7.60      1.48 o 
   7  10   9        7.13        8.53      0.96 o 
   8  10   9       11.06       13.52      1.56 o 
   9  10   9        0.04       -0.12      0.64 o 
  10  10   9        2.15        1.65      1.18 o 
   1  11   9        1.70        0.90      0.99 o 
   2  11   9        0.23        0.58      0.63 o 
   3  11   9        0.51        1.62      0.68 o 
   4  11   9        1.40        1.18      0.64 o 
   5  11   9        0.99        1.25      0.67 o 
   6  11   9        0.45       -0.08      0.56 o 
   7  11   9        0.14       -0.76      0.76 o 
   8  11   9        4.07        3.87      0.86 o 
   5  12   9        0.19        0.48      0.63 o 
   6  12   9        0.55        1.64      1.06 o 
  -4  -7  10        1.83        1.36      0.50 o 
  -3  -7  10        1.41        0.34      0.43 o 
  -2  -7  10       10.10       13.64      0.98 o 
  -1  -7  10        3.16        5.74      0.51 o 
   0  -7  10        4.86        5.52      0.48 o 
   1  -7  10        1.64        1.95      0.32 o 
  -6  -6  10       19.12       22.98      1.44 o 
  -5  -6  10        2.16        2.30      0.59 o 
  -4  -6  10        2.62        3.13      0.69 o 
  -3  -6  10        0.21        0.55      0.41 o 
  -2  -6  10        0.09       -0.21      0.36 o 
  -1  -6  10        0.00       -0.09      0.35 o 
   0  -6  10        0.05       -0.02      0.24 o 
   1  -6  10        0.51        0.06      0.21 o 
   2  -6  10        0.49        0.13      0.18 o 
  -6  -5  10        5.51        7.83      0.98 o 
  -5  -5  10        2.53        4.89      0.66 o 
  -4  -5  10       14.05       17.53      0.94 o 
  -3  -5  10        0.13        0.15      0.38 o 
  -2  -5  10        2.74        2.20      0.43 o 
  -1  -5  10       14.70       15.41      1.00 o 
   0  -5  10        2.14        1.82      0.25 o 
   1  -5  10        2.56        3.55      0.29 o 
   2  -5  10       32.37       34.52      0.70 o 
   4  -5  10       27.48       33.10      2.55 o 
   5  -5  10        0.08        0.03      0.90 o 
  -7  -4  10        1.80        1.37      0.91 o 
  -6  -4  10        0.56        0.68      0.82 o 
  -5  -4  10        0.00        0.14      0.59 o 
  -4  -4  10        2.61        1.91      0.76 o 
  -3  -4  10        0.00       -0.11      0.44 o 
  -2  -4  10       40.42       36.91      1.14 o 
  -1  -4  10       63.12       56.62      1.19 o 
   0  -4  10       34.08       31.50      0.70 o 
   1  -4  10        3.73        4.25      0.27 o 
   2  -4  10        1.13        1.37      0.21 o 
   3  -4  10       10.66        9.39      0.31 o 
   4  -4  10       16.92       18.41      1.78 o 
   5  -4  10        0.06        1.41      0.99 o 
   6  -4  10        1.71        4.29      1.33 o 
  -7  -3  10       16.13       13.31      1.60 o 
  -6  -3  10        0.01       -0.70      0.70 o 
  -5  -3  10        0.00        0.69      0.47 o 
  -4  -3  10        0.00        0.46      0.41 o 
  -3  -3  10        2.92        3.72      0.64 o 
  -2  -3  10       32.07       31.68      1.06 o 
  -1  -3  10        4.77        4.74      0.40 o 
   0  -3  10       19.12       19.75      0.55 o 
   1  -3  10        0.00       -0.16      0.17 o 
   2  -3  10        1.72        2.40      0.20 o 
   3  -3  10        0.07        0.00      0.15 o 
   4  -3  10        6.39        6.06      0.24 o 
   5  -3  10        0.01       -0.04      0.13 o 
   6  -3  10        0.29        0.28      0.16 o 
   7  -3  10        0.12        0.09      0.19 o 
  -7  -2  10        3.97        2.52      0.76 o 
  -6  -2  10       12.98       10.53      0.95 o 
  -5  -2  10       10.85       13.93      0.82 o 
  -4  -2  10        0.60        0.70      0.38 o 
  -3  -2  10       16.21       15.08      1.12 o 
  -2  -2  10       24.90       23.29      1.39 o 
  -1  -2  10        9.99       10.63      0.52 o 
   0  -2  10       27.49       25.56      0.63 o 
   1  -2  10       32.09       29.52      0.64 o 
   2  -2  10        4.16        3.70      0.24 o 
   3  -2  10        1.31        0.96      0.16 o 
   4  -2  10        0.59        0.76      0.15 o 
   5  -2  10        0.17        0.08      0.15 o 
   6  -2  10        4.72        4.42      0.27 o 
   7  -2  10        0.84        0.64      0.22 o 
   8  -2  10        1.90        1.46      0.61 o 
  -7  -1  10        3.34        3.38      0.78 o 
  -6  -1  10        4.46        3.95      1.07 o 
  -5  -1  10        2.71        1.25      0.55 o 
  -4  -1  10       15.18       14.97      0.75 o 
  -3  -1  10       21.04       21.80      0.79 o 
  -2  -1  10       20.24       21.59      0.76 o 
  -1  -1  10       65.65       68.11      1.59 o 
   0  -1  10       17.57       17.98      0.55 o 
   1  -1  10        7.55        7.71      0.35 o 
   2  -1  10        3.38        4.00      0.27 o 
   3  -1  10       14.90       15.70      0.44 o 
   4  -1  10       13.34       11.34      0.35 o 
   5  -1  10        8.22        8.86      0.31 o 
   6  -1  10        0.06        0.17      0.18 o 
   7  -1  10        0.26        0.16      0.19 o 
   8  -1  10        2.89        2.49      0.36 o 
  -7   0  10        2.21        2.10      0.73 o 
  -6   0  10       27.45       26.71      1.38 o 
  -5   0  10        0.23       -0.25      0.48 o 
  -4   0  10        7.81        9.87      0.63 o 
  -3   0  10       41.34       38.62      1.07 o 
  -2   0  10      153.39      151.11      2.72 o 
  -1   0  10      121.01      114.06      1.92 o 
   0   0  10        1.52        0.81      0.21 o 
   1   0  10       16.85       17.97      0.53 o 
   2   0  10       22.59       24.11      0.74 o 
   3   0  10      306.67      298.98      3.59 o 
   4   0  10        1.36        1.38      0.23 o 
   5   0  10       19.83       20.34      0.52 o 
   6   0  10        0.35        0.76      0.21 o 
   7   0  10        0.45        0.55      0.20 o 
   8   0  10        2.62        3.98      0.58 o 
   9   0  10        1.31        1.41      0.41 o 
  -7   1  10        9.35        9.22      1.02 o 
  -6   1  10       22.84       24.40      1.40 o 
  -5   1  10        6.97        9.24      1.29 o 
  -4   1  10        2.24        2.65      0.61 o 
  -3   1  10       15.65       13.39      0.67 o 
  -2   1  10      279.39      282.93      4.05 o 
  -1   1  10       79.70       69.55      1.39 o 
   0   1  10       31.01       28.66      0.81 o 
   1   1  10       10.52       10.02      0.38 o 
   2   1  10       28.06       25.49      0.55 o 
   3   1  10       64.12       70.87      1.14 o 
   4   1  10        2.33        1.78      0.28 o 
   5   1  10        1.79        2.21      0.27 o 
   6   1  10        0.05       -0.20      0.20 o 
   7   1  10        4.50        4.09      0.34 o 
   8   1  10        5.01        4.37      0.44 o 
   9   1  10       11.53       13.82      0.68 o 
  -6   2  10       15.83       22.21      1.37 o 
  -5   2  10        0.49        0.52      0.55 o 
  -4   2  10        5.12        5.29      1.71 o 
  -3   2  10       19.90       24.01      1.01 o 
  -2   2  10        8.90        9.84      0.64 o 
  -1   2  10       24.53       21.62      0.77 o 
   0   2  10        4.20        3.67      0.38 o 
   1   2  10        0.07        0.11      0.19 o 
   2   2  10        0.56        0.39      0.19 o 
   3   2  10        1.05        1.21      0.21 o 
   4   2  10      263.87      258.74      3.25 o 
   5   2  10        0.37       -0.08      0.24 o 
   6   2  10       15.73       15.14      0.54 o 
   7   2  10       11.91       12.42      0.69 o 
   8   2  10       25.75       26.13      0.98 o 
   9   2  10       18.45       18.40      0.79 o 
  10   2  10        6.52        8.20      0.64 o 
  -6   3  10        0.02       -0.41      0.57 o 
  -5   3  10        0.54        2.40      0.69 o 
  -4   3  10        0.09        0.38      0.48 o 
  -3   3  10       28.73       27.15      1.32 o 
  -2   3  10       14.16       11.29      0.63 o 
  -1   3  10        1.38        0.87      0.37 o 
   0   3  10       10.85        9.71      0.57 o 
   1   3  10       50.77       52.25      1.13 o 
   2   3  10       22.50       24.80      0.66 o 
   3   3  10       17.75       19.36      0.56 o 
   4   3  10        2.18        2.47      0.26 o 
   5   3  10        0.71        0.57      0.31 o 
   6   3  10        1.72        1.82      0.44 o 
   7   3  10        0.04        0.31      0.36 o 
   8   3  10       15.92       16.00      0.81 o 
   9   3  10        6.69        6.94      0.54 o 
  10   3  10        0.07       -0.48      0.48 o 
  -5   4  10        1.15        0.99      0.66 o 
  -4   4  10        4.71        5.23      0.82 o 
  -3   4  10        2.33        1.49      0.54 o 
  -2   4  10        3.07        4.92      0.66 o 
  -1   4  10        1.59        2.13      0.38 o 
   0   4  10        9.37       12.59      0.60 o 
   1   4  10       16.87       13.79      0.80 o 
   2   4  10       18.04       22.94      0.75 o 
   3   4  10       32.59       28.46      0.81 o 
   4   4  10       93.76       95.03      1.66 o 
   5   4  10        0.77        0.93      0.30 o 
   6   4  10       11.59       11.44      1.27 o 
   7   4  10        7.93        6.55      0.58 o 
   8   4  10        1.35        1.42      0.52 o 
   9   4  10        4.72        3.46      0.54 o 
  10   4  10        0.02        0.10      0.46 o 
  -5   5  10        0.04       -0.38      0.62 o 
  -4   5  10        0.20       -0.31      0.64 o 
  -3   5  10        6.61        5.16      0.77 o 
  -2   5  10       54.81       54.60      1.84 o 
  -1   5  10       19.59       18.71      1.08 o 
   0   5  10       47.04       38.80      1.06 o 
   1   5  10        7.28        6.73      0.48 o 
   2   5  10       23.90       25.03      0.93 o 
   3   5  10       53.87       49.28      1.14 o 
   4   5  10        0.25        0.48      0.30 o 
   5   5  10        0.55        0.26      0.29 o 
   6   5  10        1.95        1.31      0.34 o 
   7   5  10       13.73       13.44      0.78 o 
   8   5  10        1.59        0.66      0.42 o 
   9   5  10        0.67        0.44      0.43 o 
  10   5  10        2.69        1.90      0.56 o 
  11   5  10        2.09        2.94      1.46 o 
  -4   6  10        0.29        0.04      0.58 o 
  -3   6  10        0.47       -0.99      1.25 o 
  -2   6  10        2.58        3.02      1.29 o 
  -1   6  10        3.51        2.23      0.93 o 
   0   6  10        4.06        4.22      0.70 o 
   1   6  10        6.24        7.41      0.74 o 
   2   6  10        0.16        0.30      0.30 o 
   3   6  10        5.37        5.20      0.45 o 
   4   6  10       27.71       30.73      0.92 o 
   5   6  10        4.01        3.74      0.44 o 
   6   6  10        1.10        0.24      0.34 o 
   7   6  10        1.93        2.20      0.42 o 
   8   6  10        0.08       -0.39      0.39 o 
   9   6  10        5.43        4.48      0.64 o 
  10   6  10        0.14        0.51      0.49 o 
  11   6  10        0.46       -0.09      0.64 o 
  -3   7  10        2.62        2.83      0.76 o 
  -2   7  10        8.54        9.00      0.93 o 
  -1   7  10       65.86       59.13      2.01 o 
   0   7  10       17.40       17.78      2.04 o 
   1   7  10       33.97       35.47      1.48 o 
   2   7  10       12.30       14.87      0.98 o 
   3   7  10       30.59       27.64      1.32 o 
   4   7  10       61.09       64.36      1.67 o 
   5   7  10        0.79        1.32      0.39 o 
   6   7  10        4.81        5.33      0.51 o 
   7   7  10        0.08       -0.33      0.33 o 
   8   7  10        0.31       -0.06      0.36 o 
   9   7  10        3.33        1.60      0.67 o 
  10   7  10        6.71        6.62      1.38 o 
  -2   8  10        6.84        9.72      1.50 o 
  -1   8  10        6.39        8.06      0.90 o 
   0   8  10        0.32       -0.34      0.72 o 
   1   8  10        0.45       -0.47      0.47 o 
   2   8  10        0.04        0.38      0.51 o 
   3   8  10       46.63       46.55      1.71 o 
   4   8  10        4.89        7.99      0.84 o 
   5   8  10       29.90       32.70      1.42 o 
   6   8  10        0.06        0.24      0.50 o 
   7   8  10        1.33        1.05      0.58 o 
   8   8  10        2.17        2.23      0.65 o 
   9   8  10        0.19       -0.45      0.51 o 
  10   8  10        0.30        0.81      1.03 o 
  -1   9  10        9.53       13.36      1.10 o 
   0   9  10        0.59       -0.68      0.68 o 
   1   9  10       14.27       13.31      1.07 o 
   2   9  10        2.29        0.71      0.59 o 
   3   9  10        0.08        0.09      0.52 o 
   4   9  10        6.77        6.83      2.01 o 
   5   9  10        5.95        5.85      0.82 o 
   6   9  10        2.46        2.06      0.82 o 
   7   9  10        0.79        0.30      0.60 o 
   8   9  10        0.54       -0.30      0.58 o 
   9   9  10        3.29        3.62      1.08 o 
  10   9  10        0.06       -0.62      0.97 o 
   0  10  10        0.09        0.43      0.51 o 
   1  10  10        1.38        1.23      0.79 o 
   2  10  10        1.05        1.44      0.65 o 
   3  10  10        0.18        0.84      1.67 o 
   4  10  10        0.18        0.16      0.69 o 
   5  10  10        3.47        3.81      0.75 o 
   6  10  10        7.66        6.61      0.97 o 
   7  10  10       13.38       13.15      1.11 o 
   8  10  10       10.67       11.27      1.18 o 
   9  10  10        3.32        3.17      0.78 o 
   2  11  10       15.12       13.57      1.18 o 
   3  11  10        0.08        0.69      0.68 o 
   4  11  10        3.51        3.64      0.94 o 
   5  11  10        1.07        2.14      0.72 o 
   6  11  10        0.31       -0.15      1.20 o 
   7  11  10        2.78        2.95      0.85 o 
   8  11  10        1.10       -0.19      1.48 o 
  -4  -6  11        4.67        6.84      0.99 o 
  -3  -6  11        0.00       -0.15      0.41 o 
  -2  -6  11        0.04       -0.33      0.38 o 
  -1  -6  11        0.04       -0.05      0.37 o 
   0  -6  11        9.12       11.43      0.82 o 
   1  -6  11        2.22        2.01      0.34 o 
   2  -6  11        3.27        3.98      0.29 o 
  -5  -5  11        7.07        6.89      0.78 o 
  -4  -5  11        0.26        0.30      0.48 o 
  -3  -5  11        3.84        5.03      0.60 o 
  -2  -5  11        1.20        0.60      0.40 o 
  -1  -5  11        1.87        0.91      0.37 o 
   0  -5  11        0.74        0.36      0.33 o 
   1  -5  11        0.42        0.24      0.23 o 
   2  -5  11        0.00        0.22      0.21 o 
   3  -5  11        0.00       -0.21      0.23 o 
  -6  -4  11        0.14       -0.21      0.85 o 
  -5  -4  11       10.20       13.30      0.93 o 
  -4  -4  11       12.68       13.63      0.88 o 
  -3  -4  11        1.11        1.10      0.52 o 
  -2  -4  11        0.00       -0.18      0.35 o 
  -1  -4  11        7.01        7.90      0.57 o 
   0  -4  11        8.16        7.47      0.45 o 
   1  -4  11        0.05        0.16      0.20 o 
   2  -4  11        0.45        0.63      0.23 o 
   3  -4  11       10.18        8.54      0.39 o 
   4  -4  11        0.04        0.29      0.22 o 
  -6  -3  11       12.39       15.30      1.65 o 
  -5  -3  11        0.94        0.97      0.62 o 
  -4  -3  11       13.82       14.24      0.89 o 
  -3  -3  11        0.03       -0.36      0.36 o 
  -2  -3  11        5.67        5.71      0.92 o 
  -1  -3  11        6.45        6.17      0.55 o 
   0  -3  11        0.01       -0.22      0.25 o 
   1  -3  11        1.76        1.58      0.24 o 
   2  -3  11       16.83       18.16      0.59 o 
   3  -3  11        0.85        1.03      0.20 o 
   4  -3  11        3.25        2.77      0.22 o 
   5  -3  11        4.50        3.56      0.23 o 
   6  -3  11        0.02        0.45      0.20 o 
  -6  -2  11        0.97        0.04      0.89 o 
  -5  -2  11       10.88       11.38      1.40 o 
  -4  -2  11        3.02        1.59      0.91 o 
  -3  -2  11        3.14        2.16      0.62 o 
  -2  -2  11        5.25        6.02      0.96 o 
  -1  -2  11       34.88       33.05      1.07 o 
   0  -2  11       48.52       45.29      1.11 o 
   1  -2  11        8.93        8.96      0.39 o 
   2  -2  11        2.49        2.37      0.24 o 
   3  -2  11        0.08       -0.07      0.16 o 
   4  -2  11        0.25       -0.02      0.15 o 
   5  -2  11        4.91        4.24      0.27 o 
   6  -2  11        0.96        1.00      0.21 o 
   7  -2  11        2.22        3.75      0.30 o 
  -6  -1  11        8.48        8.08      2.01 o 
  -5  -1  11       13.59       14.08      1.29 o 
  -4  -1  11        1.33        1.08      0.39 o 
  -3  -1  11       13.60       15.47      0.85 o 
  -2  -1  11       11.39       11.90      0.73 o 
  -1  -1  11        1.32        1.12      0.63 o 
   0  -1  11       12.57       15.08      0.72 o 
   1  -1  11        1.86        1.86      0.36 o 
   2  -1  11       26.25       23.87      0.59 o 
   3  -1  11       14.94       14.71      0.45 o 
   4  -1  11        6.10        5.63      0.29 o 
   5  -1  11        9.02        8.79      0.34 o 
   6  -1  11        0.89        0.67      0.22 o 
   7  -1  11        4.62        6.97      0.38 o 
   8  -1  11        0.02       -0.22      0.35 o 
  -6   0  11        1.96        2.07      0.70 o 
  -5   0  11        1.23        1.27      0.97 o 
  -4   0  11        2.74        1.72      0.61 o 
  -3   0  11       36.03       39.86      1.14 o 
  -2   0  11       22.87       26.88      0.89 o 
  -1   0  11        3.15        3.46      0.40 o 
   0   0  11       44.60       46.04      1.29 o 
   1   0  11       28.66       30.22      0.73 o 
   2   0  11        2.39        2.42      0.28 o 
   3   0  11       26.62       25.50      0.67 o 
   4   0  11        4.64        4.22      0.29 o 
   5   0  11       17.97       17.07      0.50 o 
   6   0  11        0.51        0.74      0.22 o 
   7   0  11        1.82        3.04      0.32 o 
   8   0  11        0.03       -0.25      0.31 o 
  -6   1  11        1.76        2.11      1.19 o 
  -5   1  11        6.78        8.27      0.93 o 
  -4   1  11       43.62       49.18      2.55 o 
  -3   1  11       26.31       25.55      0.94 o 
  -2   1  11        0.25        0.34      0.34 o 
  -1   1  11        6.85        8.16      0.54 o 
   0   1  11       75.57       79.99      2.07 o 
   1   1  11       49.25       44.97      1.23 o 
   2   1  11        4.52        3.08      0.31 o 
   3   1  11        0.50        0.41      0.24 o 
   4   1  11       25.90       24.36      0.64 o 
   5   1  11       26.79       25.94      0.65 o 
   6   1  11        6.71        5.91      0.48 o 
   7   1  11        0.01       -0.19      0.31 o 
   8   1  11        2.49        2.44      0.41 o 
   9   1  11       12.68       15.48      0.74 o 
  -6   2  11       10.45       14.06      1.19 o 
  -5   2  11        3.55        3.85      0.91 o 
  -4   2  11       31.81       33.19      2.07 o 
  -3   2  11       15.23       17.09      1.07 o 
  -2   2  11        7.29        7.59      0.92 o 
  -1   2  11       52.54       56.04      1.30 o 
   0   2  11        1.25        1.19      0.35 o 
   1   2  11        8.15        7.83      0.48 o 
   2   2  11        8.02        8.52      0.46 o 
   3   2  11        5.86        7.16      0.46 o 
   4   2  11      104.70      100.40      1.69 o 
   5   2  11        3.05        3.15      0.49 o 
   6   2  11        3.98        3.58      0.46 o 
   7   2  11        7.62        6.41      0.85 o 
   8   2  11        0.36        1.28      0.42 o 
   9   2  11        2.07        1.73      0.49 o 
  -5   3  11        5.34        5.92      0.90 o 
  -4   3  11        7.00        5.93      0.93 o 
  -3   3  11        7.58        9.07      0.88 o 
  -2   3  11        1.12        2.24      0.60 o 
  -1   3  11        0.58        0.48      0.32 o 
   0   3  11        3.85        3.57      0.47 o 
   1   3  11       27.42       27.28      0.84 o 
   2   3  11       15.07       14.79      0.61 o 
   3   3  11       54.63       54.22      1.16 o 
   4   3  11       55.37       53.73      1.38 o 
   5   3  11       90.19       91.40      1.95 o 
   6   3  11       19.89       20.22      0.87 o 
   7   3  11        0.97        0.40      0.37 o 
   8   3  11        1.83        0.29      0.40 o 
   9   3  11        0.67        1.17      0.47 o 
  10   3  11        0.20       -0.28      0.54 o 
  -5   4  11        4.87        2.98      1.76 o 
  -4   4  11        2.63        3.78      0.79 o 
  -3   4  11        4.44        5.57      0.81 o 
  -2   4  11        0.08       -0.09      0.48 o 
  -1   4  11       43.41       37.50      1.47 o 
   0   4  11        3.01        1.85      0.37 o 
   1   4  11       18.59       17.49      0.71 o 
   2   4  11        5.43        5.51      0.47 o 
   3   4  11        1.78        1.28      0.33 o 
   4   4  11        2.53        3.38      0.39 o 
   5   4  11       37.02       40.79      1.23 o 
   6   4  11       25.59       27.09      1.04 o 
   7   4  11        4.91        3.61      0.55 o 
   8   4  11        3.90        3.29      0.52 o 
   9   4  11        0.30        0.40      0.43 o 
  10   4  11        0.00        0.19      0.47 o 
  -4   5  11        4.70        7.16      0.98 o 
  -3   5  11        2.52        3.42      0.70 o 
  -2   5  11       10.58        9.65      0.91 o 
  -1   5  11       11.94       10.50      0.88 o 
   0   5  11        8.03        6.85      0.78 o 
   1   5  11       15.51       13.79      0.66 o 
   2   5  11        0.05        0.32      0.30 o 
   3   5  11        6.44        7.43      0.53 o 
   4   5  11       11.59       12.37      0.61 o 
   5   5  11        0.03       -0.16      0.29 o 
   6   5  11        1.04        1.07      0.43 o 
   7   5  11       12.66       12.97      0.79 o 
   8   5  11        0.31        0.04      0.40 o 
   9   5  11        0.05        0.29      0.43 o 
  10   5  11        1.05        0.67      0.53 o 
  -3   6  11        1.74        2.19      0.95 o 
  -2   6  11        3.84        5.95      0.82 o 
  -1   6  11       16.52       19.64      2.25 o 
   0   6  11        0.08        0.58      0.53 o 
   1   6  11        1.69        1.82      0.54 o 
   2   6  11        8.02       11.90      0.72 o 
   3   6  11        2.66        2.15      0.40 o 
   4   6  11       20.01       19.00      0.76 o 
   5   6  11       47.85       48.79      1.22 o 
   6   6  11        0.14       -0.06      0.35 o 
   7   6  11        1.09        0.12      0.49 o 
   8   6  11        4.01        3.66      0.61 o 
   9   6  11        3.74        3.28      0.60 o 
  10   6  11        3.21        2.51      0.62 o 
  -3   7  11        2.23        0.42      0.64 o 
  -2   7  11        9.32        7.61      0.99 o 
  -1   7  11        1.89        1.19      0.83 o 
   0   7  11        1.57        0.87      0.57 o 
   1   7  11        5.74        5.64      0.76 o 
   2   7  11        7.43        5.13      0.93 o 
   3   7  11       12.04       10.38      0.86 o 
   4   7  11       35.41       39.74      1.28 o 
   5   7  11       18.66       16.92      0.77 o 
   6   7  11       28.42       30.94      1.03 o 
   7   7  11        0.59        0.37      0.39 o 
   8   7  11       10.38       11.59      0.88 o 
   9   7  11        0.97        0.42      1.73 o 
  10   7  11        2.95        2.84      1.13 o 
  -2   8  11        3.22        3.92      0.81 o 
  -1   8  11        0.17       -0.54      0.54 o 
   0   8  11       11.46       12.91      2.98 o 
   1   8  11       12.96       12.52      1.04 o 
   2   8  11       11.05       11.11      1.00 o 
   3   8  11        2.95        3.90      0.69 o 
   4   8  11        1.78        1.97      0.63 o 
   5   8  11       20.02       21.34      1.23 o 
   6   8  11       10.78       10.95      0.95 o 
   7   8  11        6.02        4.91      0.77 o 
   8   8  11        0.05       -0.47      0.52 o 
   9   8  11        0.46        0.97      1.05 o 
  10   8  11        0.34        1.33      1.09 o 
   0   9  11        0.04        0.23      0.57 o 
   1   9  11        4.28        4.54      0.82 o 
   2   9  11        4.19        3.34      1.48 o 
   3   9  11       12.78       14.50      1.11 o 
   4   9  11        0.06        1.33      0.59 o 
   5   9  11        1.22        0.73      0.60 o 
   6   9  11       11.02       10.10      0.98 o 
   7   9  11        0.07       -0.52      0.80 o 
   8   9  11        0.63        0.29      0.62 o 
   9   9  11        0.08       -0.79      0.79 o 
   1  10  11        2.20        1.73      1.67 o 
   2  10  11        0.41        0.61      0.67 o 
   3  10  11        1.08       -0.03      0.58 o 
   4  10  11        0.14       -0.50      0.50 o 
   5  10  11        5.92        5.90      0.89 o 
   6  10  11        0.89        1.17      0.69 o 
   7  10  11        5.56        5.37      0.96 o 
   8  10  11        0.39       -0.07      0.61 o 
   4  11  11        2.93        3.21      0.78 o 
   5  11  11        1.82        2.96      0.77 o 
   6  11  11        5.29        5.99      1.05 o 
   7  11  11        3.09        1.25      1.06 o 
  -4  -5  12        6.45        9.62      1.45 o 
  -3  -5  12        0.39        0.92      0.48 o 
  -2  -5  12        0.72        2.00      0.48 o 
  -1  -5  12        0.09       -0.47      0.47 o 
   0  -5  12       11.48       14.46      0.72 o 
   1  -5  12        0.14       -0.05      0.30 o 
   2  -5  12        2.45        3.08      0.46 o 
  -5  -4  12        0.33       -0.78      0.89 o 
  -4  -4  12        0.03        0.36      0.57 o 
  -3  -4  12        0.54        0.71      0.47 o 
  -2  -4  12        0.27       -0.05      0.40 o 
  -1  -4  12        0.02        0.30      0.38 o 
   0  -4  12        0.30        0.59      0.36 o 
   1  -4  12       14.99       15.50      0.70 o 
   2  -4  12        1.83        1.50      0.26 o 
   3  -4  12        4.91        5.18      0.32 o 
   4  -4  12        3.03        3.87      0.50 o 
  -5  -3  12        3.42        7.21      1.26 o 
  -4  -3  12       16.66       15.02      0.95 o 
  -3  -3  12        2.52        2.50      0.54 o 
  -2  -3  12        0.20        0.55      0.41 o 
  -1  -3  12        0.02       -0.07      0.33 o 
   0  -3  12        2.38        3.54      0.49 o 
   1  -3  12        2.01        2.41      0.35 o 
   2  -3  12        6.73        8.57      0.38 o 
   3  -3  12        6.95        8.05      0.39 o 
   4  -3  12        2.26        2.67      0.26 o 
   5  -3  12        3.59        2.73      0.24 o 
  -5  -2  12        2.07        2.54      1.01 o 
  -4  -2  12        1.66        1.08      0.52 o 
  -3  -2  12       12.23       13.66      0.86 o 
  -2  -2  12        8.35        7.59      0.68 o 
  -1  -2  12       15.99       15.98      0.81 o 
   0  -2  12        7.61        6.74      0.55 o 
   1  -2  12        0.15        0.18      0.30 o 
   2  -2  12        6.76        8.00      0.38 o 
   3  -2  12        7.30        8.01      0.36 o 
   4  -2  12        0.44        0.39      0.22 o 
   5  -2  12        2.11        2.52      0.26 o 
   6  -2  12        2.45        3.10      0.28 o 
  -5  -1  12        3.16        3.15      1.02 o 
  -4  -1  12        1.15        1.25      0.74 o 
  -3  -1  12       29.84       33.45      1.27 o 
  -2  -1  12        5.19        4.64      0.59 o 
  -1  -1  12        8.25        6.84      0.60 o 
   0  -1  12        9.61        9.91      1.08 o 
   1  -1  12       10.02        9.12      0.59 o 
   2  -1  12        2.18        1.84      0.31 o 
   3  -1  12        0.63        0.07      0.21 o 
   4  -1  12        3.31        3.40      0.28 o 
   5  -1  12        1.49        1.96      0.24 o 
   6  -1  12        0.82        1.00      0.25 o 
   7  -1  12        0.01       -0.12      0.30 o 
  -5   0  12       13.52       18.42      1.25 o 
  -4   0  12        1.84        1.64      0.58 o 
  -3   0  12        1.12        1.79      0.52 o 
  -2   0  12       14.14       14.31      1.57 o 
  -1   0  12       33.01       34.34      1.18 o 
   0   0  12      112.79      113.43      2.34 o 
   1   0  12      124.21      128.68      2.49 o 
   2   0  12        1.13        0.73      0.36 o 
   3   0  12        2.43        3.55      0.35 o 
   4   0  12       12.49       12.54      0.46 o 
   5   0  12        4.12        3.95      0.38 o 
   6   0  12        5.91        6.70      0.61 o 
   7   0  12        0.95        1.25      0.35 o 
   8   0  12        0.00       -0.28      0.59 o 
  -5   1  12        1.11        2.89      0.75 o 
  -4   1  12        7.23        7.83      0.90 o 
  -3   1  12        0.27        0.10      0.47 o 
  -2   1  12       28.18       31.79      1.03 o 
  -1   1  12       70.39       75.18      1.55 o 
   0   1  12       53.64       49.57      1.42 o 
   1   1  12       25.61       25.86      0.96 o 
   2   1  12        2.50        1.81      0.43 o 
   3   1  12       21.50       22.25      0.99 o 
   4   1  12        0.91        1.03      0.30 o 
   5   1  12        0.01       -0.05      0.30 o 
   6   1  12        0.53        0.56      0.34 o 
   7   1  12        2.74        2.78      0.42 o 
   8   1  12        0.48        0.10      0.47 o 
  -5   2  12        8.09        8.48      1.01 o 
  -4   2  12       22.86       24.43      1.35 o 
  -3   2  12       22.96       23.41      1.56 o 
  -2   2  12        6.35        5.67      0.73 o 
  -1   2  12        7.98        7.15      0.55 o 
   0   2  12       14.12       12.59      0.72 o 
   1   2  12       49.86       47.99      1.37 o 
   2   2  12        0.65        0.72      0.39 o 
   3   2  12       34.73       32.97      1.08 o 
   4   2  12       20.07       21.50      0.88 o 
   5   2  12       25.85       25.81      0.93 o 
   6   2  12        0.44        0.08      0.34 o 
   7   2  12        1.70        2.26      0.44 o 
   8   2  12        2.50        3.57      0.51 o 
   9   2  12        7.59        7.63      0.66 o 
  -5   3  12        0.33       -0.39      0.86 o 
  -4   3  12        0.00        0.40      0.60 o 
  -3   3  12        0.18        0.30      0.83 o 
  -2   3  12        0.65        0.21      0.48 o 
  -1   3  12        5.26        4.94      0.53 o 
   0   3  12       13.10       12.42      0.65 o 
   1   3  12        2.61        1.35      0.35 o 
   2   3  12        1.08        1.15      0.35 o 
   3   3  12       39.21       43.64      1.30 o 
   4   3  12       20.99       21.55      0.92 o 
   5   3  12       22.11       22.97      1.23 o 
   6   3  12        5.49        4.35      0.53 o 
   7   3  12        4.24        5.68      0.57 o 
   8   3  12        0.67       -0.09      0.40 o 
   9   3  12        3.10        2.91      0.57 o 
  -4   4  12        7.71        8.55      1.01 o 
  -3   4  12       18.12       23.33      3.08 o 
  -2   4  12       21.67       21.85      1.47 o 
  -1   4  12        7.97        8.23      1.23 o 
   0   4  12        1.68        0.66      0.36 o 
   1   4  12        3.63        3.21      0.44 o 
   2   4  12        1.64        1.20      0.35 o 
   3   4  12        4.90        4.02      0.43 o 
   4   4  12       14.07       11.97      0.74 o 
   5   4  12       20.56       20.55      0.95 o 
   6   4  12        0.25       -0.37      0.39 o 
   7   4  12        5.32        5.72      0.60 o 
   8   4  12        0.31        0.37      0.45 o 
   9   4  12        1.37        1.53      0.51 o 
  -3   5  12       10.12        7.82      0.97 o 
  -2   5  12        1.84        2.75      0.70 o 
  -1   5  12       10.47        8.32      0.87 o 
   0   5  12        1.13        0.42      0.52 o 
   1   5  12       17.88       16.78      0.85 o 
   2   5  12        0.01       -0.10      0.31 o 
   3   5  12        4.60        4.29      0.73 o 
   4   5  12        0.84        1.27      0.46 o 
   5   5  12        4.22        4.35      0.67 o 
   6   5  12        0.08       -0.14      0.42 o 
   7   5  12        0.61        0.67      0.45 o 
   8   5  12        0.00       -0.13      0.43 o 
   9   5  12        0.28        0.06      0.46 o 
  10   5  12        0.00       -0.24      0.57 o 
  -3   6  12        1.24        0.24      0.65 o 
  -2   6  12        0.12       -0.25      0.53 o 
  -1   6  12        0.50        0.20      0.68 o 
   0   6  12       14.42       15.25      1.06 o 
   1   6  12        1.02        0.27      0.56 o 
   2   6  12        2.09        1.84      1.16 o 
   3   6  12        1.05        0.76      0.36 o 
   4   6  12        9.44       10.64      0.64 o 
   5   6  12        0.35        0.05      0.36 o 
   6   6  12        0.08       -0.01      0.51 o 
   7   6  12        1.81        1.05      0.51 o 
   8   6  12        1.34        1.26      0.53 o 
   9   6  12        0.27        0.12      0.50 o 
  10   6  12        0.12        0.72      0.54 o 
  -2   7  12        4.32        3.67      0.91 o 
  -1   7  12        0.37        0.31      0.58 o 
   0   7  12       35.64       33.71      1.55 o 
   1   7  12        3.24        2.97      0.67 o 
   2   7  12        4.68        5.02      0.75 o 
   3   7  12        1.16        0.21      0.48 o 
   4   7  12       13.06       12.89      1.74 o 
   5   7  12       22.08       24.88      1.08 o 
   6   7  12       13.36       13.71      0.84 o 
   7   7  12        4.05        5.49      0.70 o 
   8   7  12        1.15        1.64      0.69 o 
   9   7  12        2.48        3.94      0.81 o 
  -1   8  12       14.07       14.69      2.32 o 
   0   8  12        4.42        4.68      0.82 o 
   1   8  12       12.09       15.64      1.16 o 
   2   8  12        5.08        6.80      1.01 o 
   3   8  12        2.31        2.55      0.70 o 
   4   8  12       19.44       22.16      1.27 o 
   5   8  12       33.84       35.55      1.54 o 
   6   8  12       11.94       12.54      1.03 o 
   7   8  12        0.20       -0.40      0.54 o 
   8   8  12        1.07        0.01      1.03 o 
   9   8  12        1.91        0.90      1.09 o 
   1   9  12        0.32       -0.60      0.60 o 
   2   9  12        0.63        0.98      0.72 o 
   3   9  12        1.95        1.79      0.67 o 
   4   9  12        2.93        4.24      1.50 o 
   5   9  12        1.75        1.85      0.69 o 
   6   9  12        6.68        7.76      0.95 o 
   7   9  12        1.00        1.63      1.25 o 
   8   9  12        0.35        0.07      0.62 o 
   9   9  12        1.17       -0.27      1.01 o 
   2  10  12        2.47        1.54      0.73 o 
   3  10  12        0.07       -0.54      0.54 o 
   4  10  12        0.04        0.56      0.86 o 
   5  10  12        5.60        4.59      0.89 o 
   6  10  12        0.39        1.26      0.69 o 
   7  10  12        1.65        1.78      0.73 o 
  -3  -4  13        3.69        4.28      0.65 o 
  -2  -4  13        0.18        0.29      0.45 o 
  -1  -4  13        0.17        0.08      0.57 o 
   0  -4  13       10.64       11.11      0.98 o 
   1  -4  13       16.93       16.87      1.02 o 
   2  -4  13        2.33        2.92      0.52 o 
   3  -4  13        0.04        0.15      0.44 o 
  -4  -3  13        3.70        3.37      0.83 o 
  -3  -3  13        1.75        4.23      0.76 o 
  -2  -3  13        1.64        2.72      0.53 o 
  -1  -3  13        1.26        2.59      0.50 o 
   0  -3  13        1.82        1.81      0.43 o 
   1  -3  13       10.24       11.25      0.64 o 
   2  -3  13        0.61        0.06      0.31 o 
   3  -3  13        1.76        2.56      0.36 o 
   4  -3  13        6.09        5.64      0.41 o 
  -4  -2  13        3.45        3.67      1.17 o 
  -3  -2  13        2.79        4.24      0.65 o 
  -2  -2  13        0.22        0.47      0.44 o 
  -1  -2  13        0.01        0.46      0.40 o 
   0  -2  13        3.75        3.88      0.50 o 
   1  -2  13       10.39       10.63      0.78 o 
   2  -2  13        7.01        6.52      0.51 o 
   3  -2  13        6.13        6.19      0.41 o 
   4  -2  13        0.86        0.91      0.31 o 
   5  -2  13        0.02       -0.02      0.25 o 
  -4  -1  13        5.16        6.03      1.25 o 
  -3  -1  13        1.02        1.63      0.54 o 
  -2  -1  13        0.01       -0.29      0.41 o 
  -1  -1  13        1.64        0.85      0.43 o 
   0  -1  13        0.04       -0.06      0.36 o 
   1  -1  13        7.76        9.64      0.64 o 
   2  -1  13        1.75        2.02      0.41 o 
   3  -1  13        0.01       -0.16      0.31 o 
   4  -1  13        0.07       -0.25      0.25 o 
   5  -1  13        4.79        4.29      0.42 o 
   6  -1  13        2.60        2.66      0.37 o 
  -4   0  13        0.68        1.65      1.02 o 
  -3   0  13        9.81       10.47      1.02 o 
  -2   0  13        6.46        6.95      0.75 o 
  -1   0  13        2.12        2.95      0.63 o 
   0   0  13        3.58        4.33      0.72 o 
   1   0  13        4.12        5.03      0.57 o 
   2   0  13        3.42        3.84      0.48 o 
   3   0  13        3.38        4.22      0.50 o 
   4   0  13       13.68       14.48      0.71 o 
   5   0  13        0.01       -0.12      0.31 o 
   6   0  13        0.94        0.19      0.33 o 
   7   0  13        6.77        6.52      1.68 o 
  -4   1  13       12.87       20.29      1.88 o 
  -3   1  13       11.40       11.58      1.45 o 
  -2   1  13        9.76       10.55      0.84 o 
  -1   1  13        3.66        3.82      0.57 o 
   0   1  13       43.51       42.58      1.36 o 
   1   1  13        1.97        2.15      0.49 o 
   2   1  13        1.22        0.34      0.39 o 
   3   1  13       26.96       28.61      1.02 o 
   4   1  13        1.04        0.60      0.37 o 
   5   1  13        2.12        1.61      0.40 o 
   6   1  13        0.02        0.35      0.36 o 
   7   1  13        0.10       -0.08      0.36 o 
   8   1  13        2.02        1.51      0.45 o 
  -4   2  13        1.92        2.85      0.75 o 
  -3   2  13       19.35       20.33      1.25 o 
  -2   2  13        7.55        7.45      0.91 o 
  -1   2  13       13.23       12.34      0.84 o 
   0   2  13        6.53        6.95      0.65 o 
   1   2  13       15.90       19.53      0.94 o 
   2   2  13        3.55        3.60      0.53 o 
   3   2  13       46.19       43.35      1.30 o 
   4   2  13        0.09       -0.36      0.36 o 
   5   2  13        1.42        1.40      0.42 o 
   6   2  13        0.06       -0.15      0.37 o 
   7   2  13        2.46        2.94      0.49 o 
   8   2  13        4.36        4.14      0.55 o 
  -4   3  13        5.44        8.08      1.00 o 
  -3   3  13        0.40       -0.16      0.58 o 
  -2   3  13        4.02        3.47      0.69 o 
  -1   3  13        4.52        5.63      0.72 o 
   0   3  13        0.11        0.29      0.34 o 
   1   3  13        1.67        0.83      0.45 o 
   2   3  13       17.13       14.42      0.82 o 
   3   3  13        1.36        1.16      0.47 o 
   4   3  13       12.41       11.71      0.75 o 
   5   3  13        3.46        2.77      0.53 o 
   6   3  13       13.30       12.07      0.98 o 
   7   3  13        0.19       -0.10      0.40 o 
   8   3  13        0.06       -0.31      0.42 o 
  -3   4  13       25.10       26.77      1.49 o 
  -2   4  13        0.49       -0.18      0.53 o 
  -1   4  13        2.13        3.37      0.91 o 
   0   4  13        1.67        1.39      0.74 o 
   1   4  13        2.73        2.05      0.43 o 
   2   4  13        3.13        3.44      0.44 o 
   3   4  13        3.39        3.81      0.56 o 
   4   4  13       50.37       48.29      1.45 o 
   5   4  13        5.60        5.69      0.63 o 
   6   4  13        5.44        4.94      0.60 o 
   7   4  13        6.92        6.99      0.77 o 
   8   4  13        0.72        0.01      0.44 o 
   9   4  13        3.25        4.06      0.64 o 
  -3   5  13        0.59        1.50      0.69 o 
  -2   5  13        0.15       -0.60      0.60 o 
  -1   5  13        0.91       -0.20      0.68 o 
   0   5  13        4.79        4.42      1.09 o 
   1   5  13        5.94        5.59      1.64 o 
   2   5  13       14.08       13.26      0.71 o 
   3   5  13        1.82        1.83      0.40 o 
   4   5  13       17.17       18.00      0.95 o 
   5   5  13       51.93       59.30      1.70 o 
   6   5  13        1.33       -0.13      0.44 o 
   7   5  13        0.63       -0.09      0.48 o 
   8   5  13        0.60        0.33      0.49 o 
   9   5  13        0.24        0.88      0.51 o 
  -2   6  13        3.07        3.70      0.83 o 
  -1   6  13        0.36       -0.81      0.81 o 
   0   6  13        6.02        8.60      0.92 o 
   1   6  13        3.14        2.05      0.83 o 
   2   6  13       10.35       12.12      0.99 o 
   3   6  13        5.98        5.35      0.63 o 
   4   6  13        8.49        9.27      0.75 o 
   5   6  13        5.88        7.24      0.73 o 
   6   6  13        0.04        0.35      0.55 o 
   7   6  13        0.37        0.58      0.49 o 
   8   6  13        0.68        0.25      0.58 o 
   9   6  13        0.00       -0.35      0.47 o 
  -1   7  13        0.07        0.09      0.58 o 
   0   7  13        1.31        1.54      0.67 o 
   1   7  13        0.00        0.07      0.55 o 
   2   7  13        0.22       -0.08      0.52 o 
   3   7  13        3.63        4.42      1.01 o 
   4   7  13        1.01       -0.49      0.49 o 
   5   7  13        0.00        0.33      0.52 o 
   6   7  13        0.17        0.88      0.64 o 
   7   7  13       20.51       23.49      3.09 o 
   8   7  13        5.02        4.38      0.85 o 
   9   7  13        0.37        0.36      0.64 o 
   0   8  13        2.32        2.79      0.78 o 
   1   8  13        2.70        4.18      0.81 o 
   2   8  13        0.05       -0.54      0.54 o 
   3   8  13        3.43        3.03      1.09 o 
   4   8  13        0.34        0.79      0.86 o 
   5   8  13        0.01        0.31      1.01 o 
   6   8  13        0.38        1.34      0.64 o 
   7   8  13        3.98        4.23      1.27 o 
   8   8  13        4.53        3.35      1.27 o 
   2   9  13        4.86        5.04      0.93 o 
   3   9  13        0.29       -0.29      0.57 o 
   4   9  13        9.78       11.18      1.07 o 
   5   9  13        1.27       -0.03      0.62 o 
   6   9  13        0.65        0.43      0.65 o 
   7   9  13        2.35        1.37      0.76 o 
   5  10  13        0.29       -0.86      0.93 o 
  -1  -3  14        1.07        1.01      0.48 o 
   0  -3  14        0.36        1.22      0.52 o 
   1  -3  14        0.12       -0.37      0.37 o 
   2  -3  14        0.98        1.22      0.53 o 
  -2  -2  14        0.10       -0.44      0.44 o 
  -1  -2  14        0.05        1.04      0.45 o 
   0  -2  14        0.62        0.58      0.42 o 
   1  -2  14        0.09        0.31      0.39 o 
   2  -2  14        0.08       -0.02      0.58 o 
   3  -2  14        0.57       -0.17      0.58 o 
   4  -2  14        0.23       -0.20      0.41 o 
  -3  -1  14        5.98        7.94      1.11 o 
  -2  -1  14        0.14        0.03      0.46 o 
  -1  -1  14        1.49        1.45      0.49 o 
   0  -1  14        0.21        0.70      0.43 o 
   1  -1  14        0.33        0.32      0.40 o 
   2  -1  14        5.07        4.29      0.52 o 
   3  -1  14        0.09        0.29      0.37 o 
   4  -1  14        0.01       -0.14      0.33 o 
   5  -1  14        0.03        0.19      0.42 o 
  -3   0  14        9.07        7.39      1.33 o 
  -2   0  14        1.16        0.74      0.53 o 
  -1   0  14        2.19        0.60      0.47 o 
   0   0  14        2.60        2.30      0.50 o 
   1   0  14        2.39        2.90      0.58 o 
   2   0  14       47.19       52.49      1.47 o 
   3   0  14       25.48       29.57      1.07 o 
   4   0  14        2.11        2.56      0.46 o 
   5   0  14        2.48        2.13      0.41 o 
   6   0  14        1.40        1.59      0.50 o 
  -3   1  14       26.15       31.70      2.19 o 
  -2   1  14        2.12        2.70      0.70 o 
  -1   1  14        0.05       -0.09      0.44 o 
   0   1  14        0.10        1.05      0.48 o 
   1   1  14       15.93       16.19      0.87 o 
   2   1  14       48.75       48.04      1.62 o 
   3   1  14        8.68        8.24      0.85 o 
   4   1  14        1.27        1.04      0.46 o 
   5   1  14        2.22        2.00      0.46 o 
   6   1  14        1.50        2.61      0.47 o 
   7   1  14        5.01        5.86      0.58 o 
  -3   2  14        0.09        1.21      0.98 o 
  -2   2  14        1.92        0.82      0.93 o 
  -1   2  14       12.02       13.16      1.08 o 
   0   2  14        0.16       -0.40      0.40 o 
   1   2  14        7.64        8.81      1.01 o 
   2   2  14       24.92       23.26      1.03 o 
   3   2  14        3.69        2.67      0.53 o 
   4   2  14        5.21        4.76      0.57 o 
   5   2  14        0.26       -0.37      0.37 o 
   6   2  14        6.16        7.55      0.64 o 
   7   2  14        2.04        3.21      0.64 o 
  -3   3  14        0.07        0.12      0.74 o 
  -2   3  14        3.21        2.32      0.68 o 
  -1   3  14        8.37       10.87      1.44 o 
   0   3  14        0.03       -0.35      0.46 o 
   1   3  14        3.99        3.76      0.60 o 
   2   3  14        0.00       -0.24      0.39 o 
   3   3  14        0.03       -0.18      0.44 o 
   4   3  14        5.10        4.56      0.70 o 
   5   3  14        1.89        1.82      0.63 o 
   6   3  14        0.02        0.12      0.41 o 
   7   3  14        2.17        1.66      0.52 o 
   8   3  14        3.67        4.36      0.61 o 
  -2   4  14        0.61        1.05      0.64 o 
  -1   4  14        2.12        2.10      0.67 o 
   0   4  14        4.43        4.65      1.51 o 
   1   4  14        0.01       -0.17      0.52 o 
   2   4  14        0.00       -0.17      0.54 o 
   3   4  14        2.46        2.98      0.57 o 
   4   4  14       16.30       16.32      0.92 o 
   5   4  14        4.20        5.55      0.65 o 
   6   4  14        0.00        0.09      0.43 o 
   7   4  14        0.00        0.45      0.45 o 
   8   4  14        0.05        0.51      0.49 o 
  -1   5  14        0.02       -0.52      0.52 o 
   0   5  14       15.39       16.59      1.14 o 
   1   5  14        4.66        4.66      1.32 o 
   2   5  14        0.23       -0.21      0.80 o 
   3   5  14        8.09        8.78      0.78 o 
   4   5  14        8.96        8.73      1.19 o 
   5   5  14       10.97       11.15      0.83 o 
   6   5  14        0.52        0.10      0.46 o 
   7   5  14        0.26        0.45      0.46 o 
   8   5  14        0.12        0.15      0.47 o 
  -1   6  14        1.30        1.80      0.79 o 
   0   6  14        0.01       -0.18      0.52 o 
   1   6  14        0.10       -0.35      0.54 o 
   2   6  14        4.02        4.73      0.73 o 
   3   6  14        4.24        3.01      0.67 o 
   4   6  14        1.19        0.22      0.56 o 
   5   6  14        2.72        3.10      0.75 o 
   6   6  14        7.11        7.56      0.78 o 
   7   6  14        0.37       -0.17      0.49 o 
   8   6  14        0.17        0.80      0.61 o 
   0   7  14        0.03       -0.58      0.58 o 
   1   7  14       12.53       15.57      1.61 o 
   2   7  14        1.10        0.37      0.77 o 
   3   7  14        2.37        2.44      0.64 o 
   4   7  14        0.28        0.55      0.79 o 
   5   7  14        6.81        6.74      1.33 o 
   6   7  14        6.54        5.47      1.30 o 
   7   7  14        3.00        2.48      1.14 o 
   8   7  14        2.46        2.91      1.19 o 
   2   8  14        3.26        2.39      0.78 o 
   3   8  14        3.55        4.49      0.85 o 
   4   8  14        5.63        5.90      0.85 o 
   5   8  14        2.16        1.09      1.69 o 
   6   8  14        4.31        2.99      1.27 o 
   7   8  14        4.47        5.56      1.38 o 
   4   9  14        5.35        5.94      1.42 o 
   5   9  14        1.91        2.78      0.80 o 
  -1  -1  15        7.33        8.65      1.31 o 
   0  -1  15        1.91        2.64      0.54 o 
   1  -1  15        0.47        1.05      0.45 o 
   2  -1  15        0.00       -0.07      0.40 o 
   3  -1  15        0.00       -0.06      0.37 o 
  -1   0  15        5.30        6.29      0.76 o 
   0   0  15        0.66        0.59      0.47 o 
   1   0  15        0.01       -0.29      0.40 o 
   2   0  15        0.27        0.04      0.42 o 
   3   0  15        2.47        3.25      0.52 o 
   4   0  15        0.35       -0.26      0.39 o 
  -1   1  15        0.19       -0.38      0.48 o 
   0   1  15        0.00       -0.03      0.44 o 
   1   1  15        0.30        0.51      0.46 o 
   2   1  15       15.85       17.18      0.92 o 
   3   1  15        9.85       11.25      1.04 o 
   4   1  15        0.15       -0.30      0.40 o 
   5   1  15        7.56        8.10      0.68 o 
  -1   2  15        2.98        3.70      1.11 o 
   0   2  15        9.68        9.01      0.80 o 
   1   2  15        2.25        2.62      0.58 o 
   2   2  15       16.40       15.80      0.92 o 
   3   2  15        6.12        6.10      0.92 o 
   4   2  15        2.06        3.33      0.92 o 
   5   2  15        0.78        0.48      0.46 o 
   6   2  15        0.01       -0.15      0.51 o 
  -1   3  15        1.21        0.07      0.97 o 
   0   3  15        9.23        7.29      1.32 o 
   1   3  15        0.03       -0.49      0.78 o 
   2   3  15        4.14        4.39      0.77 o 
   3   3  15        2.34        2.04      0.55 o 
   4   3  15        0.11       -0.38      0.45 o 
   5   3  15        0.01       -0.40      0.40 o 
   6   3  15        0.01        0.18      0.44 o 
  -1   4  15        0.54        0.58      0.98 o 
   0   4  15        0.07       -0.82      0.82 o 
   1   4  15        0.00       -0.74      0.74 o 
   2   4  15        0.00        0.18      0.49 o 
   3   4  15        5.80        6.86      0.73 o 
   4   4  15        1.28        1.32      0.54 o 
   5   4  15        1.66        1.35      0.99 o 
   6   4  15        0.01       -0.70      0.70 o 
   7   4  15        3.72        3.93      1.13 o 
   0   5  15        0.15       -0.23      0.90 o 
   1   5  15        7.22        7.23      1.34 o 
   2   5  15        0.19        0.86      0.86 o 
   3   5  15        5.13        5.05      0.86 o 
   4   5  15       10.83       12.55      1.40 o 
   5   5  15        1.50        0.46      0.54 o 
   6   5  15        1.49        1.27      0.69 o 
   7   5  15        0.77        0.46      0.51 o 
   1   6  15        1.97        1.77      1.03 o 
   2   6  15        1.26       -0.07      0.90 o 
   3   6  15        0.62        1.46      1.03 o 
   4   6  15       17.61       15.53      1.70 o 
   5   6  15        0.53       -0.60      0.60 o 
   6   6  15        0.70        0.90      1.39 o 
   7   6  15        1.65        1.56      0.72 o 
   2   7  15        0.08        0.40      0.64 o 
   3   7  15        0.45        1.36      0.99 o 
   4   7  15        0.10        0.24      0.97 o 
   5   7  15        4.16        2.67      1.18 o 
   6   7  15        0.02       -0.89      0.89 o 
   2   1  16        0.42        0.51      0.58 o 
   1   2  16        0.01        0.17      0.50 o 
   2   2  16        0.10        0.60      0.52 o 
   3   2  16        2.87        1.77      0.56 o 
   4   2  16       13.49       12.34      2.17 o 
   1   3  16        4.77        3.78      0.79 o 
   2   3  16        3.10        3.95      0.67 o 
   3   3  16        5.86        6.12      0.99 o 
   4   3  16        0.17        0.22      0.54 o 
   2   4  16        0.10       -0.60      0.60 o 
   3   4  16        2.82        1.92      0.63 o 
   4   4  16        0.09        0.01      0.51 o 
   5   4  16        0.02       -0.13      0.72 o 
   3   5  16        3.04        2.72      1.10 o 
   4   5  16        1.05        0.79      0.66 o 
                                                 
